# Supplementary material for: ﻿A new species of Illacme from southern California (Siphonophorida, Siphonorhinidae)
Source: Zookeys. 2023 Jun 21;1167:265–91. doi: 10.3897/zookeys.1167.102537 (PMC10308430; doi:10.3897/zookeys.1167.102537)
Supplement: XML Treatment for Illacme [file zookeys.1167.102537-treatment1.xml]

<!DOCTYPE tp:taxon-treatment
  PUBLIC "-//TaxonX//DTD Taxonomic Treatment Publishing DTD v0 20100105//EN" "tax-treatment-NSO.dtd">
<tp:taxon-treatment xmlns:tp="http://www.plazi.org/taxpub"><tp:treatment-meta><kwd-group><label>Taxon classification</label><kwd>
                  <named-content content-type="kingdom">Animalia</named-content>
                </kwd><kwd>
                  <named-content content-type="order">Siphonophorida</named-content>
                </kwd><kwd>
                  <named-content content-type="family">Siphonorhinidae</named-content>
                </kwd></kwd-group><mixed-citation publication-type="journal"><person-group><name><surname>Marek</surname><given-names>Paul E.</given-names></name><name><surname>Hall</surname><given-names>Charity L.</given-names></name><name><surname>Lee</surname><given-names>Cedric</given-names></name><name><surname>Bailey</surname><given-names>James</given-names></name><name><surname>Berger</surname><given-names>Matt C.</given-names></name><name><surname>Kasson</surname><given-names>Matt T.</given-names></name><name><surname>Shear</surname><given-names>William</given-names></name></person-group><article-title>﻿A new species of <italic><tp:taxon-name><tp:taxon-name-part taxon-name-part-type="genus" reg="Illacme">Illacme</tp:taxon-name-part></tp:taxon-name></italic> from southern California (<tp:taxon-name><tp:taxon-name-part taxon-name-part-type="order">Siphonophorida</tp:taxon-name-part></tp:taxon-name>, <tp:taxon-name><tp:taxon-name-part taxon-name-part-type="family">Siphonorhinidae</tp:taxon-name-part></tp:taxon-name>)</article-title><source>Zookeys</source><day>21</day><month>06</month><year>2023</year><volume>1167</volume><fpage>265</fpage><lpage>291</lpage><pub-id pub-id-type="doi">10.3897/zookeys.1167.102537</pub-id></mixed-citation></tp:treatment-meta><tp:nomenclature><label>﻿Genus</label><tp:taxon-name>
                <object-id xmlns:xlink="http://www.w3.org/1999/xlink" content-type="arpha" xlink:type="simple">76E0BB57-44BE-5C83-9314-2D0690822167</object-id>
                <tp:taxon-name-part taxon-name-part-type="genus" reg="Illacme">Illacme</tp:taxon-name-part>
              </tp:taxon-name><tp:taxon-authority>Cook &amp; Loomis, 1928</tp:taxon-authority></tp:nomenclature><tp:treatment-sec sec-type="type species" id="SECID0E2XAE"><title>Type species.</title><p><italic><tp:taxon-name><tp:taxon-name-part taxon-name-part-type="genus" reg="Illacme">Illacme</tp:taxon-name-part><tp:taxon-name-part taxon-name-part-type="species" reg="plenipes">plenipes</tp:taxon-name-part></tp:taxon-name></italic> Cook &amp; Loomis, 1928.</p></tp:treatment-sec><tp:treatment-sec sec-type="Species included" id="SECID0EMYAE"><title>Species included.</title><p><italic><tp:taxon-name><tp:taxon-name-part taxon-name-part-type="genus" reg="Illacme">Illacme</tp:taxon-name-part><tp:taxon-name-part taxon-name-part-type="species" reg="plenipes">plenipes</tp:taxon-name-part></tp:taxon-name></italic> Cook &amp; Loomis, 1928; <italic><tp:taxon-name><tp:taxon-name-part taxon-name-part-type="genus" reg="Illacme">Illacme</tp:taxon-name-part><tp:taxon-name-part taxon-name-part-type="species" reg="tobini">tobini</tp:taxon-name-part></tp:taxon-name></italic> Marek, Krejca &amp; Shear, 2016; <italic><tp:taxon-name><tp:taxon-name-part taxon-name-part-type="genus" reg="Illacme">Illacme</tp:taxon-name-part><tp:taxon-name-part taxon-name-part-type="species" reg="socal">socal</tp:taxon-name-part></tp:taxon-name></italic> sp. nov.</p></tp:treatment-sec><tp:treatment-sec sec-type="Family placement" id="SECID0ETZAE"><title>Family placement.</title><p>The genus <italic><tp:taxon-name><tp:taxon-name-part taxon-name-part-type="genus" reg="Illacme">Illacme</tp:taxon-name-part></tp:taxon-name></italic> is placed in the family <tp:taxon-name><tp:taxon-name-part taxon-name-part-type="family">Siphonorhinidae</tp:taxon-name-part></tp:taxon-name> based on the following morphological characters: Head pear-shaped (♂) or triangular (♀), not elongate nor with a beak, as in the <tp:taxon-name><tp:taxon-name-part taxon-name-part-type="family">Siphonophoridae</tp:taxon-name-part></tp:taxon-name> (♂ Suppl. materials <xref ref-type="supplementary-material" rid="S1">1</xref>, <xref ref-type="supplementary-material" rid="S9">9</xref>: figs S1, S2, S32, S34; ♀ Fig. <xref ref-type="fig" rid="F1">1</xref>; Suppl. material <xref ref-type="supplementary-material" rid="S11">11</xref>: figs S36, S39). Antennae elbowed between antennomeres 3, 4 (Figs <xref ref-type="fig" rid="F1">1</xref>, <xref ref-type="fig" rid="F2">2</xref>; Suppl. materials <xref ref-type="supplementary-material" rid="S1">1</xref>, <xref ref-type="supplementary-material" rid="S10">10</xref>, <xref ref-type="supplementary-material" rid="S11">11</xref>: figs S2–S4, S36, S41). Antennomere 1 set deep in cranium, not fully visible dorsally as in <tp:taxon-name><tp:taxon-name-part taxon-name-part-type="family">Siphonophoridae</tp:taxon-name-part></tp:taxon-name> (Suppl. material <xref ref-type="supplementary-material" rid="S1">1</xref>: figs S2, S4). Antennomere 2 longer than wide, conical, not doughnut-shaped nor wider than long as typical in <tp:taxon-name><tp:taxon-name-part taxon-name-part-type="family">Siphonophoridae</tp:taxon-name-part></tp:taxon-name> (Suppl. material <xref ref-type="supplementary-material" rid="S1">1</xref>: figs S1, S4). Anterior margin of collum straight, not medially emarginate as in <tp:taxon-name><tp:taxon-name-part taxon-name-part-type="family">Siphonophoridae</tp:taxon-name-part></tp:taxon-name>. Sterna with prominent midline triangular ridge, projecting ventrally (Suppl. material <xref ref-type="supplementary-material" rid="S5">5</xref>: fig. S19). Posterior gonopods with distal podomere divided into 2–5 branches with one branch spike-like (<bold>i–v</bold>, Fig. <xref ref-type="fig" rid="F3">3B</xref>; Suppl. material <xref ref-type="supplementary-material" rid="S7">7</xref>: figs S25–S27). See also diagnoses of <italic><tp:taxon-name><tp:taxon-name-part taxon-name-part-type="genus" reg="Illacme">Illacme</tp:taxon-name-part></tp:taxon-name></italic> in <xref ref-type="bibr" rid="B29">Shelley (1996b</xref>: 23), <xref ref-type="bibr" rid="B16">Marek et al. (2012</xref>: 85; <xref ref-type="bibr" rid="B17">2016</xref>: 7), and <xref ref-type="bibr" rid="B5">Enghoff et al. (2015</xref>: 386); and of <tp:taxon-name><tp:taxon-name-part taxon-name-part-type="family">Siphonorhinidae</tp:taxon-name-part></tp:taxon-name> in <xref ref-type="bibr" rid="B30">Shelley and Hoffman (2004</xref>: 218), <xref ref-type="bibr" rid="B36">Wesener (2014</xref>: 417), and <xref ref-type="bibr" rid="B5">Enghoff et al. (2015</xref>: 386).</p></tp:treatment-sec><tp:treatment-sec><!--Section generated to contain objects referenced in tp:taxon-treatment.--><supplementary-material xmlns:xlink="http://www.w3.org/1999/xlink" id="S1" position="float" orientation="portrait" xlink:type="simple"><object-id content-type="doi" xlink:type="simple">10.3897/zookeys.1167.102537.suppl1</object-id><object-id content-type="arpha" xlink:type="simple">ED61CCAD-414B-5D24-B7B2-01AA1D79208C</object-id><label>Supplementary material 1</label><caption><p><italic><tp:taxon-name><tp:taxon-name-part taxon-name-part-type="genus" reg="Illacme">Illacme</tp:taxon-name-part><tp:taxon-name-part taxon-name-part-type="species" reg="socal">socal</tp:taxon-name-part></tp:taxon-name></italic> sp. nov. Scanning electron micrographs S1–S4</p></caption><statement content-type="dataType"><label>Data type</label><p>figures (JPG images)</p></statement><statement content-type="notes"><label>Explanation note</label><p><bold>fig. S1.</bold> head, anterior rings of ♂ holotype, lateral view (MPE04621). <bold>fig. S2.</bold><italic>ibid</italic>. ♂ holotype, dorsal view (MPE04621). <bold>fig. S3.</bold> left antenna of ♂ holotype, anterior view (MPE04621). <bold>fig. S4.</bold> right antenna of ♀ paratype, dorsal view (MPE04622). Scale bars: 300 µm (<bold>S1, S2</bold>); 200 µm (<bold>S3</bold>); 100 µm (<bold>S4</bold>).</p></statement><media xlink:href="zookeys-1167-265_article-102537__-s001.jpg" mimetype="image" mime-subtype="jpeg" position="float" orientation="portrait" xlink:type="simple" id="oo_866984.jpg"><uri content-type="original_file" xlink:type="simple">https://binary.pensoft.net/file/866984</uri></media><permissions><license xlink:type="simple"><license-p>This dataset is made available under the Open Database License (http://opendatacommons.org/licenses/odbl/1.0/). The Open Database License (ODbL) is a license agreement intended to allow users to freely share, modify, and use this Dataset while maintaining this same freedom for others, provided that the original source and author(s) are credited.</license-p></license></permissions><attrib specific-use="authors">Paul E. Marek, Charity L. Hall, Cedric Lee, James Bailey, Matt C. Berger, Matt T. Kasson, William Shear</attrib></supplementary-material><supplementary-material xmlns:xlink="http://www.w3.org/1999/xlink" id="S9" position="float" orientation="portrait" xlink:type="simple"><object-id content-type="doi" xlink:type="simple">10.3897/zookeys.1167.102537.suppl9</object-id><object-id content-type="arpha" xlink:type="simple">09072F1A-6CE3-5F8E-9763-316FA4D44CAA</object-id><label>Supplementary material 9</label><caption><p><italic><tp:taxon-name><tp:taxon-name-part taxon-name-part-type="genus" reg="Illacme">Illacme</tp:taxon-name-part><tp:taxon-name-part taxon-name-part-type="species" reg="socal">socal</tp:taxon-name-part></tp:taxon-name></italic> sp. nov. live habitus photographs S32–S35</p></caption><statement content-type="dataType"><label>Data type</label><p>figures (JPG images)</p></statement><statement content-type="notes"><label>Explanation note</label><p><bold>figs S32–S35</bold> ♂ holotype (MPE04621). (Note: moss species not indigenous to its habitat). Abbreviation: <bold>ex</bold>, translucent silk-like exudate.</p></statement><media xlink:href="zookeys-1167-265_article-102537__-s009.jpg" mimetype="image" mime-subtype="jpeg" position="float" orientation="portrait" xlink:type="simple" id="oo_866992.jpg"><uri content-type="original_file" xlink:type="simple">https://binary.pensoft.net/file/866992</uri></media><permissions><license xlink:type="simple"><license-p>This dataset is made available under the Open Database License (http://opendatacommons.org/licenses/odbl/1.0/). The Open Database License (ODbL) is a license agreement intended to allow users to freely share, modify, and use this Dataset while maintaining this same freedom for others, provided that the original source and author(s) are credited.</license-p></license></permissions><attrib specific-use="authors">Paul E. Marek, Charity L. Hall, Cedric Lee, James Bailey, Matt C. Berger, Matt T. Kasson, William Shear</attrib></supplementary-material><fig id="F1" position="float" orientation="portrait"><object-id xmlns:xlink="http://www.w3.org/1999/xlink" content-type="doi" xlink:type="simple">10.3897/zookeys.1167.102537.figure1</object-id><object-id xmlns:xlink="http://www.w3.org/1999/xlink" content-type="arpha" xlink:type="simple">B57F05F3-4117-5EA5-82E7-6C43FCDC7261</object-id><label>Figure 1.</label><caption><p><italic><tp:taxon-name><tp:taxon-name-part taxon-name-part-type="genus" reg="Illacme">Illacme</tp:taxon-name-part><tp:taxon-name-part taxon-name-part-type="species" reg="socal">socal</tp:taxon-name-part></tp:taxon-name></italic> sp. nov. <bold>A</bold> ♂ holotype, MPE04621, and ♀ paratype, MPE04622 (with head at top) <bold>B</bold> scanning electron micrograph of the head of ♀, MPE04625 <bold>C</bold> micrograph of midbody rings of ♀, ventral view, MPE04625. Scale bars: 1 mm (<bold>A</bold>); 0.5 mm (<bold>B, C</bold>).</p></caption><graphic xmlns:xlink="http://www.w3.org/1999/xlink" xlink:href="zookeys-1167-265_article-102537__-g001.jpg" position="float" orientation="portrait" xlink:type="simple" id="oo_866966.jpg"><uri content-type="original_file" xlink:type="simple">https://binary.pensoft.net/fig/866966</uri></graphic></fig><supplementary-material xmlns:xlink="http://www.w3.org/1999/xlink" id="S11" position="float" orientation="portrait" xlink:type="simple"><object-id content-type="doi" xlink:type="simple">10.3897/zookeys.1167.102537.suppl11</object-id><object-id content-type="arpha" xlink:type="simple">B7861A72-4556-5E9D-A081-046506638DC4</object-id><label>Supplementary material 11</label><caption><p><italic><tp:taxon-name><tp:taxon-name-part taxon-name-part-type="genus" reg="Illacme">Illacme</tp:taxon-name-part><tp:taxon-name-part taxon-name-part-type="species" reg="socal">socal</tp:taxon-name-part></tp:taxon-name></italic> sp. nov. live habitus photographs S39–S42</p></caption><statement content-type="dataType"><label>Data type</label><p>figures (JPG images)</p></statement><statement content-type="notes"><label>Explanation note</label><p>♀ paratype (MPE04625).</p></statement><media xlink:href="zookeys-1167-265_article-102537__-s011.jpg" mimetype="image" mime-subtype="jpeg" position="float" orientation="portrait" xlink:type="simple" id="oo_866994.jpg"><uri content-type="original_file" xlink:type="simple">https://binary.pensoft.net/file/866994</uri></media><permissions><license xlink:type="simple"><license-p>This dataset is made available under the Open Database License (http://opendatacommons.org/licenses/odbl/1.0/). The Open Database License (ODbL) is a license agreement intended to allow users to freely share, modify, and use this Dataset while maintaining this same freedom for others, provided that the original source and author(s) are credited.</license-p></license></permissions><attrib specific-use="authors">Paul E. Marek, Charity L. Hall, Cedric Lee, James Bailey, Matt C. Berger, Matt T. Kasson, William Shear</attrib></supplementary-material><fig id="F2" position="float" orientation="portrait"><object-id xmlns:xlink="http://www.w3.org/1999/xlink" content-type="doi" xlink:type="simple">10.3897/zookeys.1167.102537.figure2</object-id><object-id xmlns:xlink="http://www.w3.org/1999/xlink" content-type="arpha" xlink:type="simple">36446F50-3815-5502-98C1-0DD33FF371E5</object-id><label>Figure 2.</label><caption><p><italic><tp:taxon-name><tp:taxon-name-part taxon-name-part-type="genus" reg="Illacme">Illacme</tp:taxon-name-part><tp:taxon-name-part taxon-name-part-type="species" reg="socal">socal</tp:taxon-name-part></tp:taxon-name></italic> sp. nov. Scanning electron micrographs <bold>A</bold> left, head and anterior rings of ♂ holotype, ventral view (MPE04621) <bold>B</bold> right antenna of ♀ paratype, apical view (MPE04976). Scale bars: 400 µm (<bold>A</bold>); 50 µm (<bold>B</bold>). Abbreviations: <bold>as</bold>, apical cones; <bold>b2</bold>, small basiconic sensillum; <bold>b3</bold>, spiniform basiconic sensillum; <bold>cs</bold>, chaetiform sensillum; <bold>ts</bold>, trichoid sensillum.</p></caption><graphic xmlns:xlink="http://www.w3.org/1999/xlink" xlink:href="zookeys-1167-265_article-102537__-g002.jpg" position="float" orientation="portrait" xlink:type="simple" id="oo_866967.jpg"><uri content-type="original_file" xlink:type="simple">https://binary.pensoft.net/fig/866967</uri></graphic></fig><supplementary-material xmlns:xlink="http://www.w3.org/1999/xlink" id="S10" position="float" orientation="portrait" xlink:type="simple"><object-id content-type="doi" xlink:type="simple">10.3897/zookeys.1167.102537.suppl10</object-id><object-id content-type="arpha" xlink:type="simple">8299A7BF-CDFF-5B6A-9461-59584FBC5A20</object-id><label>Supplementary material 10</label><caption><p><italic><tp:taxon-name><tp:taxon-name-part taxon-name-part-type="genus" reg="Illacme">Illacme</tp:taxon-name-part><tp:taxon-name-part taxon-name-part-type="species" reg="socal">socal</tp:taxon-name-part></tp:taxon-name></italic> sp. nov. live habitus photographs S36–S38</p></caption><statement content-type="dataType"><label>Data type</label><p>figures (JPG images)</p></statement><statement content-type="notes"><label>Explanation note</label><p><bold>fig. S36</bold>, ♂ holotype (MPE04621, bottom) and ♀ paratype (MPE04622, top). <bold>figs S37, S38</bold>, ♀ paratype (MPE04622). (Note: moss species not indigenous to its habitat.).</p></statement><media xlink:href="zookeys-1167-265_article-102537__-s010.jpg" mimetype="image" mime-subtype="jpeg" position="float" orientation="portrait" xlink:type="simple" id="oo_866993.jpg"><uri content-type="original_file" xlink:type="simple">https://binary.pensoft.net/file/866993</uri></media><permissions><license xlink:type="simple"><license-p>This dataset is made available under the Open Database License (http://opendatacommons.org/licenses/odbl/1.0/). The Open Database License (ODbL) is a license agreement intended to allow users to freely share, modify, and use this Dataset while maintaining this same freedom for others, provided that the original source and author(s) are credited.</license-p></license></permissions><attrib specific-use="authors">Paul E. Marek, Charity L. Hall, Cedric Lee, James Bailey, Matt C. Berger, Matt T. Kasson, William Shear</attrib></supplementary-material><supplementary-material xmlns:xlink="http://www.w3.org/1999/xlink" id="S5" position="float" orientation="portrait" xlink:type="simple"><object-id content-type="doi" xlink:type="simple">10.3897/zookeys.1167.102537.suppl5</object-id><object-id content-type="arpha" xlink:type="simple">CA0C068B-E99B-5379-8BB7-9836FDD26AF4</object-id><label>Supplementary material 5</label><caption><p><italic><tp:taxon-name><tp:taxon-name-part taxon-name-part-type="genus" reg="Illacme">Illacme</tp:taxon-name-part><tp:taxon-name-part taxon-name-part-type="species" reg="socal">socal</tp:taxon-name-part></tp:taxon-name></italic> sp. nov. Scanning electron micrographs S17–S20</p></caption><statement content-type="dataType"><label>Data type</label><p>figures (JPG images)</p></statement><statement content-type="notes"><label>Explanation note</label><p><bold>fig. S17.</bold> mid trunk rings of ♀ paratype, dorsal view (MPE04625). <bold>fig. S18.</bold> posterior most rings and telson of ♂ holotype, left lateral view (MPE04621). <bold>fig. S19.</bold><italic>ibid</italic>. ♀ paratype, dorsal view (MPE04625). <bold>fig. S20.</bold> ozopore of ♀ paratype, left lateral view (MPE04622). Scale bars: 500 µm (<bold>S17–S19</bold>); 50 µm (<bold>S20</bold>). Abbreviations: <bold><abbrev xlink:title="anchor-shaped, posteriorly projecting spines" id="ABBRID0E46CI" xlink:type="simple">an</abbrev></bold>, anchor-shaped, posteriorly projecting spines; <bold>es</bold>, eversible sac; <bold>rd</bold>, sternal midline triangular ridge; <bold>sp</bold>, 2 large backwards projecting spines; <bold><abbrev xlink:title="Tubercles" id="ABBRID0EIADI" xlink:type="simple">tb</abbrev></bold>, protuberant button-shaped tubercles; <bold><abbrev xlink:title="anterior tubercles flush" id="ABBRID0ENADI" xlink:type="simple">tf</abbrev></bold>, flush tubercles.</p></statement><media xlink:href="zookeys-1167-265_article-102537__-s005.jpg" mimetype="image" mime-subtype="jpeg" position="float" orientation="portrait" xlink:type="simple" id="oo_866988.jpg"><uri content-type="original_file" xlink:type="simple">https://binary.pensoft.net/file/866988</uri></media><permissions><license xlink:type="simple"><license-p>This dataset is made available under the Open Database License (http://opendatacommons.org/licenses/odbl/1.0/). The Open Database License (ODbL) is a license agreement intended to allow users to freely share, modify, and use this Dataset while maintaining this same freedom for others, provided that the original source and author(s) are credited.</license-p></license></permissions><attrib specific-use="authors">Paul E. Marek, Charity L. Hall, Cedric Lee, James Bailey, Matt C. Berger, Matt T. Kasson, William Shear</attrib></supplementary-material><fig id="F3" position="float" orientation="portrait"><object-id xmlns:xlink="http://www.w3.org/1999/xlink" content-type="doi" xlink:type="simple">10.3897/zookeys.1167.102537.figure3</object-id><object-id xmlns:xlink="http://www.w3.org/1999/xlink" content-type="arpha" xlink:type="simple">DD6D1920-7A24-57F0-AB87-78316FA2D32C</object-id><label>Figure 3.</label><caption><p><italic><tp:taxon-name><tp:taxon-name-part taxon-name-part-type="genus" reg="Illacme">Illacme</tp:taxon-name-part><tp:taxon-name-part taxon-name-part-type="species" reg="socal">socal</tp:taxon-name-part></tp:taxon-name></italic> sp. nov. ♂ <bold>A</bold> anterior gonopod, left side, medial view <bold>B</bold> posterior gonopod, left side, medial view. Podomeres numbered. Scale bar: 50 µm (<bold>A, B</bold>). Abbreviations: <bold>i</bold> – <bold>v</bold>, styliform articles of the posterior gonopodal apex (podomere 7); <bold>s</bold>, accessory seta.</p></caption><graphic xmlns:xlink="http://www.w3.org/1999/xlink" xlink:href="zookeys-1167-265_article-102537__-g003.jpg" position="float" orientation="portrait" xlink:type="simple" id="oo_866968.jpg"><uri content-type="original_file" xlink:type="simple">https://binary.pensoft.net/fig/866968</uri></graphic></fig><supplementary-material xmlns:xlink="http://www.w3.org/1999/xlink" id="S7" position="float" orientation="portrait" xlink:type="simple"><object-id content-type="doi" xlink:type="simple">10.3897/zookeys.1167.102537.suppl7</object-id><object-id content-type="arpha" xlink:type="simple">269F459F-51E5-5927-A2B8-EE729C205198</object-id><label>Supplementary material 7</label><caption><p><italic><tp:taxon-name><tp:taxon-name-part taxon-name-part-type="genus" reg="Illacme">Illacme</tp:taxon-name-part><tp:taxon-name-part taxon-name-part-type="species" reg="socal">socal</tp:taxon-name-part></tp:taxon-name></italic> sp. nov. Scanning electron micrographs S25–S27</p></caption><statement content-type="dataType"><label>Data type</label><p>figures (JPG images)</p></statement><statement content-type="notes"><label>Explanation note</label><p><bold>fig. S25.</bold> gonopods (9<sup>th</sup> and 10<sup>th</sup> leg pairs) of ♂ holotype, ventral view (MPE04621), ♂ holotype (MPE04621). <bold>fig. S26.</bold><italic>ibid</italic>. ♂ holotype (MPE04621). <bold>fig. S27.</bold><italic>ibid</italic>. ♂ holotype (MPE04621). Scale bars: 50 µm (<bold>S25–S27</bold>). Abbreviations: <bold>i–v</bold>, styliform articles of the posterior gonopodal apex (podomere 7).</p></statement><media xlink:href="zookeys-1167-265_article-102537__-s007.jpg" mimetype="image" mime-subtype="jpeg" position="float" orientation="portrait" xlink:type="simple" id="oo_866990.jpg"><uri content-type="original_file" xlink:type="simple">https://binary.pensoft.net/file/866990</uri></media><permissions><license xlink:type="simple"><license-p>This dataset is made available under the Open Database License (http://opendatacommons.org/licenses/odbl/1.0/). The Open Database License (ODbL) is a license agreement intended to allow users to freely share, modify, and use this Dataset while maintaining this same freedom for others, provided that the original source and author(s) are credited.</license-p></license></permissions><attrib specific-use="authors">Paul E. Marek, Charity L. Hall, Cedric Lee, James Bailey, Matt C. Berger, Matt T. Kasson, William Shear</attrib></supplementary-material></tp:treatment-sec><ref-list><ref id="B29"><mixed-citation xmlns:xlink="http://www.w3.org/1999/xlink" xlink:type="simple"><person-group><name name-style="western"><surname>Shelley</surname><given-names>RM</given-names></name></person-group> (<year>1996b</year>) <article-title>The milliped order <tp:taxon-name><tp:taxon-name-part taxon-name-part-type="order">Siphonophorida</tp:taxon-name-part></tp:taxon-name> in the United States and northern Mexico.</article-title><source>Myriapodologica</source><volume>4</volume>: <fpage>21</fpage>–<lpage>33</lpage>. <ext-link xlink:href="http://www.vmnh.net/content/uploads/PDF/Research_and_Collections/Myriapodologica/Myriapodologica_v4_n4.pdf" ext-link-type="uri" xlink:type="simple">http://www.vmnh.net/content/uploads/PDF/Research_and_Collections/Myriapodologica/Myriapodologica_v4_n4.pdf</ext-link></mixed-citation></ref><ref id="B16"><mixed-citation xmlns:xlink="http://www.w3.org/1999/xlink" xlink:type="simple"><person-group><name name-style="western"><surname>Marek</surname><given-names>PE</given-names></name><name name-style="western"><surname>Shear</surname><given-names>WA</given-names></name><name name-style="western"><surname>Bond</surname><given-names>JE</given-names></name></person-group> (<year>2012</year>) <article-title>A redescription of the leggiest animal, the millipede <italic><tp:taxon-name><tp:taxon-name-part taxon-name-part-type="genus">Illacme</tp:taxon-name-part><tp:taxon-name-part taxon-name-part-type="species">plenipes</tp:taxon-name-part></tp:taxon-name></italic>, with notes on its natural history and biogeography (<tp:taxon-name><tp:taxon-name-part taxon-name-part-type="class">Diplopoda</tp:taxon-name-part></tp:taxon-name>, <tp:taxon-name><tp:taxon-name-part taxon-name-part-type="order">Siphonophorida</tp:taxon-name-part></tp:taxon-name>, <tp:taxon-name><tp:taxon-name-part taxon-name-part-type="family">Siphonorhinidae</tp:taxon-name-part></tp:taxon-name>).</article-title><source>ZooKeys</source><volume>241</volume>: <fpage>77</fpage>–<lpage>112</lpage>. <ext-link xlink:href="10.3897/zookeys.241.3831" ext-link-type="doi" xlink:type="simple">https://doi.org/10.3897/zookeys.241.3831</ext-link></mixed-citation></ref><ref id="B17"><mixed-citation xmlns:xlink="http://www.w3.org/1999/xlink" xlink:type="simple"><person-group><name name-style="western"><surname>Marek</surname><given-names>PE</given-names></name><name name-style="western"><surname>Krejca</surname><given-names>JK</given-names></name><name name-style="western"><surname>Shear</surname><given-names>WA</given-names></name></person-group> (<year>2016</year>) <article-title>A new species of <italic><tp:taxon-name><tp:taxon-name-part taxon-name-part-type="genus">Illacme</tp:taxon-name-part></tp:taxon-name></italic> Cook &amp; Loomis, 1928 from Sequoia National Park, California, with a world catalog of the <tp:taxon-name><tp:taxon-name-part taxon-name-part-type="family">Siphonorhinidae</tp:taxon-name-part></tp:taxon-name> (<tp:taxon-name><tp:taxon-name-part taxon-name-part-type="class">Diplopoda</tp:taxon-name-part></tp:taxon-name>, <tp:taxon-name><tp:taxon-name-part taxon-name-part-type="order">Siphonophorida</tp:taxon-name-part></tp:taxon-name>).</article-title><source>ZooKeys</source><volume>626</volume>: <fpage>1</fpage>–<lpage>43</lpage>. <ext-link xlink:href="10.3897/zookeys.626.9681" ext-link-type="doi" xlink:type="simple">https://doi.org/10.3897/zookeys.626.9681</ext-link></mixed-citation></ref><ref id="B5"><mixed-citation xmlns:xlink="http://www.w3.org/1999/xlink" xlink:type="simple"><person-group><name name-style="western"><surname>Enghoff</surname><given-names>H</given-names></name><name name-style="western"><surname>Golovatch</surname><given-names>S</given-names></name><name name-style="western"><surname>Short</surname><given-names>M</given-names></name><name name-style="western"><surname>Stoev</surname><given-names>P</given-names></name><name name-style="western"><surname>Wesener</surname><given-names>T</given-names></name></person-group> (<year>2015</year>) <article-title><tp:taxon-name><tp:taxon-name-part taxon-name-part-type="class">Diplopoda</tp:taxon-name-part></tp:taxon-name>–taxonomic overview.</article-title> In: <person-group><name name-style="western"><surname>Minelli</surname><given-names>A</given-names></name></person-group> (<role>Ed.</role>) <issue-title>Treatise on Zoology – Anatomy, Taxonomy, Biology.</issue-title><source>The <tp:taxon-name><tp:taxon-name-part taxon-name-part-type="subphylum">Myriapoda</tp:taxon-name-part></tp:taxon-name> 2. Brill, Leiden</source>, <fpage>363</fpage>–<lpage>454</lpage>. <ext-link xlink:href="10.1163/9789004188273_017" ext-link-type="doi" xlink:type="simple">https://doi.org/10.1163/9789004188273_017</ext-link></mixed-citation></ref><ref id="B30"><mixed-citation xmlns:xlink="http://www.w3.org/1999/xlink" xlink:type="simple"><person-group><name name-style="western"><surname>Shelley</surname><given-names>RM</given-names></name><name name-style="western"><surname>Hoffman</surname><given-names>RL</given-names></name></person-group> (<year>2004</year>) <article-title>A contribution on the South African millipede genus, <italic><tp:taxon-name><tp:taxon-name-part taxon-name-part-type="genus">Nematozonium</tp:taxon-name-part></tp:taxon-name></italic> Verhoeff, 1939 (<tp:taxon-name><tp:taxon-name-part taxon-name-part-type="order">Siphonophorida</tp:taxon-name-part></tp:taxon-name>: <tp:taxon-name><tp:taxon-name-part taxon-name-part-type="family">Siphonorhinidae</tp:taxon-name-part></tp:taxon-name>).</article-title><source>African Entomology</source><volume>12</volume>(<issue>2</issue>): <fpage>217</fpage>–<lpage>222</lpage>.</mixed-citation></ref><ref id="B36"><mixed-citation xmlns:xlink="http://www.w3.org/1999/xlink" xlink:type="simple"><person-group><name name-style="western"><surname>Wesener</surname><given-names>T</given-names></name></person-group> (<year>2014</year>) <article-title>First records of the order <tp:taxon-name><tp:taxon-name-part taxon-name-part-type="order">Siphonophorida</tp:taxon-name-part></tp:taxon-name> from Madagascar and Mauritius (<tp:taxon-name><tp:taxon-name-part taxon-name-part-type="class">Diplopoda</tp:taxon-name-part></tp:taxon-name>).</article-title><source>Revue suisse de Zoologie</source><volume>121</volume>: <fpage>415</fpage>–<lpage>423</lpage>. <ext-link xlink:href="https://www.biodiversitylibrary.org/page/52965457" ext-link-type="uri" xlink:type="simple">https://www.biodiversitylibrary.org/page/52965457</ext-link></mixed-citation></ref></ref-list></tp:taxon-treatment>
