# Supplementary material for: ﻿A new species of Illacme from southern California (Siphonophorida, Siphonorhinidae)
Source: Zookeys. 2023 Jun 21;1167:265–91. doi: 10.3897/zookeys.1167.102537 (PMC10308430; doi:10.3897/zookeys.1167.102537)
Supplement: XML Treatment for Illacme socal [file zookeys.1167.102537-treatment2.xml]

<!DOCTYPE tp:taxon-treatment
  PUBLIC "-//TaxonX//DTD Taxonomic Treatment Publishing DTD v0 20100105//EN" "tax-treatment-NSO.dtd">
<tp:taxon-treatment xmlns:tp="http://www.plazi.org/taxpub"><tp:treatment-meta><kwd-group><label>Taxon classification</label><kwd>
                  <named-content content-type="kingdom">Animalia</named-content>
                </kwd><kwd>
                  <named-content content-type="order">Siphonophorida</named-content>
                </kwd><kwd>
                  <named-content content-type="family">Siphonorhinidae</named-content>
                </kwd></kwd-group><mixed-citation publication-type="journal"><person-group><name><surname>Marek</surname><given-names>Paul E.</given-names></name><name><surname>Hall</surname><given-names>Charity L.</given-names></name><name><surname>Lee</surname><given-names>Cedric</given-names></name><name><surname>Bailey</surname><given-names>James</given-names></name><name><surname>Berger</surname><given-names>Matt C.</given-names></name><name><surname>Kasson</surname><given-names>Matt T.</given-names></name><name><surname>Shear</surname><given-names>William</given-names></name></person-group><article-title>﻿A new species of <italic><tp:taxon-name><tp:taxon-name-part taxon-name-part-type="genus" reg="Illacme">Illacme</tp:taxon-name-part></tp:taxon-name></italic> from southern California (<tp:taxon-name><tp:taxon-name-part taxon-name-part-type="order">Siphonophorida</tp:taxon-name-part></tp:taxon-name>, <tp:taxon-name><tp:taxon-name-part taxon-name-part-type="family">Siphonorhinidae</tp:taxon-name-part></tp:taxon-name>)</article-title><source>Zookeys</source><day>21</day><month>06</month><year>2023</year><volume>1167</volume><fpage>265</fpage><lpage>291</lpage><pub-id pub-id-type="doi">10.3897/zookeys.1167.102537</pub-id></mixed-citation></tp:treatment-meta><tp:nomenclature><label>﻿</label><tp:taxon-name>
                <object-id xmlns:xlink="http://www.w3.org/1999/xlink" content-type="arpha" xlink:type="simple">38DB2C32-6884-5B26-A9D7-F73380B717D6</object-id>
                <tp:taxon-name-part taxon-name-part-type="genus" reg="Illacme">Illacme</tp:taxon-name-part>
                <tp:taxon-name-part taxon-name-part-type="species" reg="socal">socal</tp:taxon-name-part>
                <object-id xmlns:xlink="http://www.w3.org/1999/xlink" content-type="zoobank" xlink:type="simple">https://zoobank.org/BE9ACD34-40AB-414F-B8D8-AF3ED0952ABA</object-id>
              </tp:taxon-name><tp:taxon-authority>Marek &amp; Shear</tp:taxon-authority><tp:taxon-status xmlns:xlink="http://www.w3.org/1999/xlink" xlink:type="simple">sp. nov.</tp:taxon-status><xref ref-type="fig" rid="F1">Figs 1</xref><xref ref-type="fig" rid="F2">, 2</xref><xref ref-type="fig" rid="F3">, 3</xref><xref ref-type="fig" rid="F4">, 4</xref><xref ref-type="supplementary-material" rid="S1">; Suppl. materials 1</xref><xref ref-type="supplementary-material" rid="S2">, </xref><xref ref-type="supplementary-material" rid="S3">, </xref><xref ref-type="supplementary-material" rid="S4">, </xref><xref ref-type="supplementary-material" rid="S5">, </xref><xref ref-type="supplementary-material" rid="S6">, </xref><xref ref-type="supplementary-material" rid="S7">, </xref><xref ref-type="supplementary-material" rid="S8">, </xref><xref ref-type="supplementary-material" rid="S9">, </xref><xref ref-type="supplementary-material" rid="S10">, </xref><xref ref-type="supplementary-material" rid="S11">, </xref><xref ref-type="supplementary-material" rid="S12">, 12: figs S1–S42, movie S1 Vernacular name: “The Los Angeles Thread Millipede”</xref><tp:nomenclature-citation-list><tp:nomenclature-citation><tp:taxon-name>
                    <tp:taxon-name-part taxon-name-part-type="genus" reg="Illacme">Illacme</tp:taxon-name-part>
                  </tp:taxon-name><comment>“Santa Ana” <xref ref-type="bibr" rid="B18">Marek et al. 2021</xref>: 3.</comment></tp:nomenclature-citation></tp:nomenclature-citation-list></tp:nomenclature><tp:treatment-sec sec-type="type material" id="SECID0EWBAG"><title>Type material.</title><p><bold><italic>Holotype</italic></bold>: United States – <bold>California</bold> • ♂; Orange County, Lake Forest, Whiting Ranch Wilderness Park, junction of Serrano and Line Shack roads; <named-content xmlns:xlink="http://www.w3.org/1999/xlink" content-type="dwc:verbatimCoordinates" xlink:type="simple"><named-content content-type="geo-json" specific-use="{&#34;type&#34;:&#34;Point&#34;,&#34;coordinates&#34;:[-117.646290,33.679430]}" id="NCID0EGCAG" xlink:type="simple">33.67943°N, -117.64629°W</named-content></named-content>, elev. 272.8 m; 21 December 2018; 13:28; P. Marek, C. Hall leg.; <abbrev xmlns:xlink="http://www.w3.org/1999/xlink" xlink:title="Virginia Tech Insect Collection" id="ABBRID0ELCAG" xlink:type="simple">VTEC</abbrev>, MPE04621. <bold><italic>Paratypes</italic></bold>: United States – <bold>California</bold> • 8 ♂, 11 ♀; same collection data as for holotype; <abbrev xmlns:xlink="http://www.w3.org/1999/xlink" xlink:title="Virginia Tech Insect Collection" id="ABBRID0EUCAG" xlink:type="simple">VTEC</abbrev>, MPE04622, MPE04963–4977; <named-content xmlns:xlink="http://www.w3.org/1999/xlink" content-type="dwc:institutional_code" xlink:title="Virginia Museum of Natural History" xlink:href="http://grbio.org/institution/virginia-museum-natural-history" xlink:type="simple">VMNH</named-content>, MPE04624; <named-content xmlns:xlink="http://www.w3.org/1999/xlink" content-type="dwc:institutional_code" xlink:title="University of California, Davis, Bohart Insect Collection" xlink:href="http://grbio.org/institution/university-california-davis" xlink:type="simple">UCDC</named-content>, MPE04625. <bold>Non-type material</bold>: United States – <bold>California</bold> • 4 ♂, 5 ♀; Orange County, Lake Forest, Whiting Ranch Wilderness Park, junction of Serrano Road and Live Oak Trail; <named-content xmlns:xlink="http://www.w3.org/1999/xlink" content-type="dwc:verbatimCoordinates" xlink:type="simple"><named-content content-type="geo-json" specific-use="{&#34;type&#34;:&#34;Point&#34;,&#34;coordinates&#34;:[-117.647208,33.679406]}" id="NCID0EHDAG" xlink:type="simple">33.679406°N, -117.647208°W</named-content></named-content>, elev. 268 m; 18 January 2022; 16:41; M. Berger leg.; <abbrev xmlns:xlink="http://www.w3.org/1999/xlink" xlink:title="Virginia Tech Insect Collection" id="ABBRID0EMDAG" xlink:type="simple">VTEC</abbrev>, MPE05265–5274.</p></tp:treatment-sec><tp:treatment-sec sec-type="diagnosis" id="SECID0EQDAG"><title>Diagnosis.</title><p>Adult males of <italic><tp:taxon-name><tp:taxon-name-part taxon-name-part-type="genus" reg="Illacme">I.</tp:taxon-name-part><tp:taxon-name-part taxon-name-part-type="species" reg="socal">socal</tp:taxon-name-part></tp:taxon-name></italic> sp. nov. are distinct from <italic><tp:taxon-name><tp:taxon-name-part taxon-name-part-type="genus" reg="Illacme">I.</tp:taxon-name-part><tp:taxon-name-part taxon-name-part-type="species" reg="plenipes">plenipes</tp:taxon-name-part></tp:taxon-name></italic> and <italic><tp:taxon-name><tp:taxon-name-part taxon-name-part-type="genus" reg="Illacme">I.</tp:taxon-name-part><tp:taxon-name-part taxon-name-part-type="species" reg="tobini">tobini</tp:taxon-name-part></tp:taxon-name></italic> based on the combination of: Metazonites slightly wider than prozonites, with faintly enlarged paranota (Suppl. material <xref ref-type="supplementary-material" rid="S5">5</xref>: fig. S17), not subequal in width as in <italic><tp:taxon-name><tp:taxon-name-part taxon-name-part-type="genus" reg="Illacme">I.</tp:taxon-name-part><tp:taxon-name-part taxon-name-part-type="species" reg="plenipes">plenipes</tp:taxon-name-part></tp:taxon-name></italic> nor noticeably wider as in <italic><tp:taxon-name><tp:taxon-name-part taxon-name-part-type="genus" reg="Illacme">I.</tp:taxon-name-part><tp:taxon-name-part taxon-name-part-type="species" reg="tobini">tobini</tp:taxon-name-part></tp:taxon-name></italic>. Ozopore peritreme with two large backwards projecting spines (sp, Suppl. material <xref ref-type="supplementary-material" rid="S5">5</xref>: fig. S20) as in <italic><tp:taxon-name><tp:taxon-name-part taxon-name-part-type="genus" reg="Illacme">I.</tp:taxon-name-part><tp:taxon-name-part taxon-name-part-type="species" reg="plenipes">plenipes</tp:taxon-name-part></tp:taxon-name></italic>, not lacking two large spines as in <italic><tp:taxon-name><tp:taxon-name-part taxon-name-part-type="genus" reg="Illacme">I.</tp:taxon-name-part><tp:taxon-name-part taxon-name-part-type="species" reg="tobini">tobini</tp:taxon-name-part></tp:taxon-name></italic>. Ozopore ringed with ca. 14 setae. Ozopores situated inside (mediad) lateral margin, oriented dorsally (Suppl. material <xref ref-type="supplementary-material" rid="S5">5</xref>: fig. S17) as in <italic><tp:taxon-name><tp:taxon-name-part taxon-name-part-type="genus" reg="Illacme">I.</tp:taxon-name-part><tp:taxon-name-part taxon-name-part-type="species" reg="plenipes">plenipes</tp:taxon-name-part></tp:taxon-name></italic>, not dorsolaterally and near lateral margin as in <italic><tp:taxon-name><tp:taxon-name-part taxon-name-part-type="genus" reg="Illacme">I.</tp:taxon-name-part><tp:taxon-name-part taxon-name-part-type="species" reg="tobini">tobini</tp:taxon-name-part></tp:taxon-name></italic>. Metazonite posterior margin (limbus) lined with anchor-shaped, posteriorly projecting spines as in <italic><tp:taxon-name><tp:taxon-name-part taxon-name-part-type="genus" reg="Illacme">I.</tp:taxon-name-part><tp:taxon-name-part taxon-name-part-type="species" reg="plenipes">plenipes</tp:taxon-name-part></tp:taxon-name></italic> (<bold><abbrev xmlns:xlink="http://www.w3.org/1999/xlink" xlink:title="anchor-shaped, posteriorly projecting spines" id="ABBRID0ERHAG" xlink:type="simple">an</abbrev></bold>, Suppl. material <xref ref-type="supplementary-material" rid="S5">5</xref>: figs S17, S20); spines not quadrate-shaped as in <italic><tp:taxon-name><tp:taxon-name-part taxon-name-part-type="genus" reg="Illacme">I.</tp:taxon-name-part><tp:taxon-name-part taxon-name-part-type="species" reg="tobini">tobini</tp:taxon-name-part></tp:taxon-name></italic>. Posterior margin of metazonite straight as in <italic><tp:taxon-name><tp:taxon-name-part taxon-name-part-type="genus" reg="Illacme">I.</tp:taxon-name-part><tp:taxon-name-part taxon-name-part-type="species" reg="plenipes">plenipes</tp:taxon-name-part></tp:taxon-name></italic>, not sinuate with anteriorly curved paramedial margins as in <italic><tp:taxon-name><tp:taxon-name-part taxon-name-part-type="genus" reg="Illacme">I.</tp:taxon-name-part><tp:taxon-name-part taxon-name-part-type="species" reg="tobini">tobini</tp:taxon-name-part></tp:taxon-name></italic> (Suppl. material <xref ref-type="supplementary-material" rid="S5">5</xref>: fig. S17). Telson densely covered with irregularly oriented and unevenly distributed stout spines on lateral surface only (Suppl. material <xref ref-type="supplementary-material" rid="S6">6</xref>: fig. S22) as in <italic><tp:taxon-name><tp:taxon-name-part taxon-name-part-type="genus" reg="Illacme">I.</tp:taxon-name-part><tp:taxon-name-part taxon-name-part-type="species" reg="tobini">tobini</tp:taxon-name-part></tp:taxon-name></italic>; telson not covered with stout spines on all surfaces nor with posterior margin lined with posterodorsally oriented anchor-shaped spikes as in <italic><tp:taxon-name><tp:taxon-name-part taxon-name-part-type="genus" reg="Illacme">I.</tp:taxon-name-part><tp:taxon-name-part taxon-name-part-type="species" reg="plenipes">plenipes</tp:taxon-name-part></tp:taxon-name></italic>. Hypoproct with &gt; 2 setae present arranged in a setal row as in <italic><tp:taxon-name><tp:taxon-name-part taxon-name-part-type="genus" reg="Illacme">I.</tp:taxon-name-part><tp:taxon-name-part taxon-name-part-type="species" reg="plenipes">plenipes</tp:taxon-name-part></tp:taxon-name></italic> (Suppl. material <xref ref-type="supplementary-material" rid="S6">6</xref>: fig. S22), not as in <italic><tp:taxon-name><tp:taxon-name-part taxon-name-part-type="genus" reg="Illacme">I.</tp:taxon-name-part><tp:taxon-name-part taxon-name-part-type="species" reg="tobini">tobini</tp:taxon-name-part></tp:taxon-name></italic> with two setae. Anterior gonopodal apex (podomere 7) with four spines (+ 1 tarsungulum) (Fig. <xref ref-type="fig" rid="F3">3A</xref>; Suppl. materials <xref ref-type="supplementary-material" rid="S6">6</xref>, <xref ref-type="supplementary-material" rid="S7">7</xref>: figs S23–S27), not three spines (+ 1 tarsungulum) as in <italic><tp:taxon-name><tp:taxon-name-part taxon-name-part-type="genus" reg="Illacme">I.</tp:taxon-name-part><tp:taxon-name-part taxon-name-part-type="species" reg="plenipes">plenipes</tp:taxon-name-part></tp:taxon-name></italic> nor spinose with eight spines (+ 1 tarsungulum) as in <italic><tp:taxon-name><tp:taxon-name-part taxon-name-part-type="genus" reg="Illacme">I.</tp:taxon-name-part><tp:taxon-name-part taxon-name-part-type="species" reg="tobini">tobini</tp:taxon-name-part></tp:taxon-name></italic>. Anterior gonopodal podomere 3 with two long setae as in <italic><tp:taxon-name><tp:taxon-name-part taxon-name-part-type="genus" reg="Illacme">I.</tp:taxon-name-part><tp:taxon-name-part taxon-name-part-type="species" reg="tobini">tobini</tp:taxon-name-part></tp:taxon-name></italic> (Fig. <xref ref-type="fig" rid="F3">3A</xref>), not ringed with six setae as in <italic><tp:taxon-name><tp:taxon-name-part taxon-name-part-type="genus" reg="Illacme">I.</tp:taxon-name-part><tp:taxon-name-part taxon-name-part-type="species" reg="plenipes">plenipes</tp:taxon-name-part></tp:taxon-name></italic>. Posterior gonopodal apex (podomere 7) comprising a bundle of five styliform articles, with one article (the tarsungulum) spike-shaped <bold>(i–v</bold>, Fig. <xref ref-type="fig" rid="F3">3B</xref>; Suppl. material <xref ref-type="supplementary-material" rid="S7">7</xref>: figs S25–S27), not bundle of three styliform articles as in <italic><tp:taxon-name><tp:taxon-name-part taxon-name-part-type="genus" reg="Illacme">I.</tp:taxon-name-part><tp:taxon-name-part taxon-name-part-type="species" reg="plenipes">plenipes</tp:taxon-name-part></tp:taxon-name></italic> nor four styliform articles as in <italic><tp:taxon-name><tp:taxon-name-part taxon-name-part-type="genus" reg="Illacme">I.</tp:taxon-name-part><tp:taxon-name-part taxon-name-part-type="species" reg="tobini">tobini</tp:taxon-name-part></tp:taxon-name></italic>. The differential diagnosis of <italic><tp:taxon-name><tp:taxon-name-part taxon-name-part-type="genus" reg="Illacme">I.</tp:taxon-name-part><tp:taxon-name-part taxon-name-part-type="species" reg="socal">socal</tp:taxon-name-part></tp:taxon-name></italic> sp. nov., <italic><tp:taxon-name><tp:taxon-name-part taxon-name-part-type="genus" reg="Illacme">I.</tp:taxon-name-part><tp:taxon-name-part taxon-name-part-type="species" reg="tobini">tobini</tp:taxon-name-part></tp:taxon-name></italic> and <italic><tp:taxon-name><tp:taxon-name-part taxon-name-part-type="genus" reg="Illacme">I.</tp:taxon-name-part><tp:taxon-name-part taxon-name-part-type="species" reg="plenipes">plenipes</tp:taxon-name-part></tp:taxon-name></italic> is summarized in Table <xref ref-type="table" rid="T1">1</xref>, and a comparison of measurements between these species for a male individual with <abbrev xmlns:xlink="http://www.w3.org/1999/xlink" xlink:title="anchor-shaped, posteriorly projecting spines" id="ABBRID0ETOAG" xlink:type="simple">an</abbrev> equivalent number of rings shown in Table <xref ref-type="table" rid="T2">2</xref>.</p><table-wrap id="T1" position="float" orientation="portrait"><label>Table 1.</label><caption><p>Differential diagnostic characters of <italic><tp:taxon-name><tp:taxon-name-part taxon-name-part-type="genus" reg="Illacme">Illacme</tp:taxon-name-part><tp:taxon-name-part taxon-name-part-type="species" reg="socal">socal</tp:taxon-name-part></tp:taxon-name></italic> sp. nov., <italic><tp:taxon-name><tp:taxon-name-part taxon-name-part-type="genus" reg="Illacme">Illacme</tp:taxon-name-part><tp:taxon-name-part taxon-name-part-type="species" reg="tobini">tobini</tp:taxon-name-part></tp:taxon-name></italic> and <italic><tp:taxon-name><tp:taxon-name-part taxon-name-part-type="genus" reg="Illacme">Illacme</tp:taxon-name-part><tp:taxon-name-part taxon-name-part-type="species" reg="plenipes">plenipes</tp:taxon-name-part></tp:taxon-name></italic>. (*) indicates revisions to Table <xref ref-type="table" rid="T1">1</xref> from <xref ref-type="bibr" rid="B17">Marek et al. 2016</xref>. (**) indicates that there is also a seta below the bundle that is not counted.</p></caption><table id="TID0EFSBG" rules="all"><tbody><tr><th rowspan="1" colspan="1"/><th rowspan="1" colspan="1">
                        <italic>
                          <tp:taxon-name><tp:taxon-name-part taxon-name-part-type="genus" reg="Illacme">Illacme</tp:taxon-name-part><tp:taxon-name-part taxon-name-part-type="species" reg="tobini">tobini</tp:taxon-name-part></tp:taxon-name>
                        </italic>
                      </th><th rowspan="1" colspan="1">
                        <italic>
                          <tp:taxon-name><tp:taxon-name-part taxon-name-part-type="genus" reg="Illacme">Illacme</tp:taxon-name-part><tp:taxon-name-part taxon-name-part-type="species" reg="plenipes">plenipes</tp:taxon-name-part></tp:taxon-name>
                        </italic>
                      </th><th rowspan="1" colspan="1"><italic><tp:taxon-name><tp:taxon-name-part taxon-name-part-type="genus" reg="Illacme">Illacme</tp:taxon-name-part><tp:taxon-name-part taxon-name-part-type="species" reg="socal">socal</tp:taxon-name-part></tp:taxon-name></italic> sp. nov.</th></tr><tr><td rowspan="1" colspan="1">
                        <bold>Rings</bold>
                      </td><td rowspan="1" colspan="1">Metazonites wider than prozonites (<xref ref-type="bibr" rid="B17">Marek et al. 2016</xref>: fig. 10A)</td><td rowspan="1" colspan="1">Metazonites subequal in width (<xref ref-type="bibr" rid="B17">Marek et al. 2016</xref>: fig. 10B)</td><td rowspan="1" colspan="1">Metazonites slightly wider than prozonites (Suppl. material <xref ref-type="supplementary-material" rid="S5">5</xref>: fig. S17)</td></tr><tr><td rowspan="1" colspan="1">
                        <bold>Peritreme</bold>
                      </td><td rowspan="1" colspan="1">2 large backwards projecting spines absent (<xref ref-type="bibr" rid="B17">Marek et al. 2016</xref>: fig. 16E)</td><td rowspan="1" colspan="1">2 large backwards projecting spines present (<xref ref-type="bibr" rid="B17">Marek et al. 2016</xref>: fig. 16F)</td><td rowspan="1" colspan="1">2 large backwards projecting spines present (<bold>sp</bold>, Suppl. material <xref ref-type="supplementary-material" rid="S5">5</xref>: fig. S20)</td></tr><tr><td rowspan="1" colspan="1"><bold>Metazonite anterior margin adornment</bold>*</td><td rowspan="1" colspan="1">Without tubercles or adornment along anterior margin of metazonite*</td><td rowspan="1" colspan="1">3 or 4 stout flat tubercles opposite ozopore near anterior margin, lunate arrangement encircling ozopore*</td><td rowspan="1" colspan="1">Row of stout flat tubercles along anterior margin of metazonite; tubercles absent medially</td></tr><tr><td rowspan="1" colspan="1">
                        <bold>Metazonite posterior margin adornment</bold>
                      </td><td rowspan="1" colspan="1">Lined with quadrate backwards projecting spines (<xref ref-type="bibr" rid="B17">Marek et al. 2016</xref>: fig. 10C, E)</td><td rowspan="1" colspan="1">Lined with anchor-shaped backwards projecting spines (<xref ref-type="bibr" rid="B17">Marek et al. 2016</xref>: fig. 10D, F)</td><td rowspan="1" colspan="1">Lined with anchor-shaped backwards projecting spines (<bold><abbrev xmlns:xlink="http://www.w3.org/1999/xlink" xlink:title="anchor-shaped, posteriorly projecting spines" id="ABBRID0EOVAG" xlink:type="simple">an</abbrev></bold>, Suppl. material <xref ref-type="supplementary-material" rid="S5">5</xref>: figs S17, S20)</td></tr><tr><td rowspan="1" colspan="1">
                        <bold>Metazonite posterior margin shape</bold>
                      </td><td rowspan="1" colspan="1">Sinuate, with anteriorly curved paramedial margins (<xref ref-type="bibr" rid="B17">Marek et al. 2016</xref>: fig. 10A)</td><td rowspan="1" colspan="1">Straight, without curvature (<xref ref-type="bibr" rid="B17">Marek et al. 2016</xref>: fig. 11B)</td><td rowspan="1" colspan="1">Straight, without curvature (Suppl. material <xref ref-type="supplementary-material" rid="S5">5</xref>: fig. S17)</td></tr><tr><td rowspan="1" colspan="1">
                        <bold>Telson</bold>
                      </td><td rowspan="1" colspan="1">Covered with stout spines on lateral surface only (<xref ref-type="bibr" rid="B17">Marek et al. 2016</xref>: fig. 11A)</td><td rowspan="1" colspan="1">Covered with stout spines on all surfaces (<xref ref-type="bibr" rid="B17">Marek et al. 2016</xref>: fig. 11B)</td><td rowspan="1" colspan="1">Covered with stout spines on lateral surface only (Suppl. material <xref ref-type="supplementary-material" rid="S6">6</xref>: fig. S22)</td></tr><tr><td rowspan="1" colspan="1">
                        <bold>Hypoproct</bold>
                      </td><td rowspan="1" colspan="1">2 setae present (<xref ref-type="bibr" rid="B17">Marek et al. 2016</xref>: fig. 11A)</td><td rowspan="1" colspan="1">&gt; 2 setae present, in a setal row (<xref ref-type="bibr" rid="B17">Marek et al. 2016</xref>: fig. 11B)</td><td rowspan="1" colspan="1">&gt; 2 setae present, in setal row (Suppl. material <xref ref-type="supplementary-material" rid="S6">6</xref>: fig. S22)</td></tr><tr><td rowspan="1" colspan="1">
                        <bold>Anterior gonopodomere 3</bold>
                      </td><td rowspan="1" colspan="1">2 setae present (<xref ref-type="bibr" rid="B17">Marek et al. 2016</xref>: fig. 8E)</td><td rowspan="1" colspan="1">6 setae present (<xref ref-type="bibr" rid="B17">Marek et al. 2016</xref>: fig. 8F)</td><td rowspan="1" colspan="1">2 setae present (Fig. <xref ref-type="fig" rid="F3">3A</xref>)</td></tr><tr><td rowspan="1" colspan="1">
                        <bold>Anterior gonopodal apex</bold>
                      </td><td rowspan="1" colspan="1">8 spines + 1 tarsungulum (<xref ref-type="bibr" rid="B17">Marek et al. 2016</xref>: fig. 9C)*</td><td rowspan="1" colspan="1">3 spines + 1 tarsungulum (<xref ref-type="bibr" rid="B17">Marek et al. 2016</xref>: fig. 9D)*</td><td rowspan="1" colspan="1">4 spines + 1 tarsungulum (Fig. <xref ref-type="fig" rid="F3">3A</xref>; Suppl. materialс 6, 7: figs S23–S27)</td></tr><tr><td rowspan="1" colspan="1"><bold>Posterior gonopodal apex</bold>**</td><td rowspan="1" colspan="1">Bundle of 4 styliform articles, with one these articles (the tarsungulum) spike-shaped (<xref ref-type="bibr" rid="B17">Marek et al. 2016</xref>: figs 11C, 12B)*</td><td rowspan="1" colspan="1">Bundle of 3 styliform articles, with one these articles (the tarsungulum) spike-shaped (<xref ref-type="bibr" rid="B17">Marek et al. 2016</xref>: fig. 11D)*</td><td rowspan="1" colspan="1">Bundle of 5 styliform articles, with one these articles (the tarsungulum) spike-shaped (<bold>i</bold>–<bold>v</bold>, Fig. <xref ref-type="fig" rid="F3">3B</xref>; Suppl. material <xref ref-type="supplementary-material" rid="S7">7</xref>: figs S25–S27)</td></tr></tbody></table></table-wrap><table-wrap id="T2" position="float" orientation="portrait"><label>Table 2.</label><caption><p>Comparison of counts (p, a, l, p + a + T) and measurements between <italic><tp:taxon-name><tp:taxon-name-part taxon-name-part-type="genus" reg="Illacme">Illacme</tp:taxon-name-part><tp:taxon-name-part taxon-name-part-type="species" reg="socal">socal</tp:taxon-name-part></tp:taxon-name></italic> sp. nov., <italic><tp:taxon-name><tp:taxon-name-part taxon-name-part-type="genus" reg="Illacme">Illacme</tp:taxon-name-part><tp:taxon-name-part taxon-name-part-type="species" reg="tobini">tobini</tp:taxon-name-part></tp:taxon-name></italic>, and <italic><tp:taxon-name><tp:taxon-name-part taxon-name-part-type="genus" reg="Illacme">Illacme</tp:taxon-name-part><tp:taxon-name-part taxon-name-part-type="species" reg="plenipes">plenipes</tp:taxon-name-part></tp:taxon-name></italic> for a male individual with <abbrev xmlns:xlink="http://www.w3.org/1999/xlink" xlink:title="anchor-shaped, posteriorly projecting spines" id="ABBRID0EC4AG" xlink:type="simple">an</abbrev> equivalent number of rings. Measurements are reported in millimeters.</p></caption><table id="TID0E51BG" rules="all"><tbody><tr><th rowspan="1" colspan="1"/><th rowspan="1" colspan="1">p</th><th rowspan="1" colspan="1">a</th><th rowspan="1" colspan="1">l</th><th rowspan="1" colspan="1">
                        <abbrev xmlns:xlink="http://www.w3.org/1999/xlink" xlink:title="head width" id="ABBRID0E24AG" xlink:type="simple">HW</abbrev>
                      </th><th rowspan="1" colspan="1">
                        <abbrev xmlns:xlink="http://www.w3.org/1999/xlink" xlink:title="head length" id="ABBRID0ED5AG" xlink:type="simple">HL</abbrev>
                      </th><th rowspan="1" colspan="1">
                        <abbrev xmlns:xlink="http://www.w3.org/1999/xlink" xlink:title="interantennal socket width" id="ABBRID0EL5AG" xlink:type="simple">ISW</abbrev>
                      </th><th rowspan="1" colspan="1">
                        <abbrev xmlns:xlink="http://www.w3.org/1999/xlink" xlink:title="antennomere 6 width" id="ABBRID0ET5AG" xlink:type="simple">AW</abbrev>
                      </th><th rowspan="1" colspan="1">
                        <abbrev xmlns:xlink="http://www.w3.org/1999/xlink" xlink:title="collum width" id="ABBRID0E25AG" xlink:type="simple">CW</abbrev>
                      </th></tr><tr><td rowspan="1" colspan="1">
                        <bold><italic><tp:taxon-name><tp:taxon-name-part taxon-name-part-type="genus" reg="Illacme">I.</tp:taxon-name-part><tp:taxon-name-part taxon-name-part-type="species" reg="tobini">tobini</tp:taxon-name-part></tp:taxon-name></italic> (MPE00735)</bold>
                      </td><td rowspan="1" colspan="1">106</td><td rowspan="1" colspan="1">2</td><td rowspan="1" colspan="1">414</td><td rowspan="1" colspan="1">0.34</td><td rowspan="1" colspan="1">0.39</td><td rowspan="1" colspan="1">0.21</td><td rowspan="1" colspan="1">0.11</td><td rowspan="1" colspan="1">0.44</td></tr><tr><td rowspan="1" colspan="1">
                        <bold><italic><tp:taxon-name><tp:taxon-name-part taxon-name-part-type="genus" reg="Illacme">I.</tp:taxon-name-part><tp:taxon-name-part taxon-name-part-type="species" reg="plenipes">plenipes</tp:taxon-name-part></tp:taxon-name></italic> (SPC000932)</bold>
                      </td><td rowspan="1" colspan="1">105</td><td rowspan="1" colspan="1">2</td><td rowspan="1" colspan="1">402</td><td rowspan="1" colspan="1">0.31</td><td rowspan="1" colspan="1">0.40</td><td rowspan="1" colspan="1">0.19</td><td rowspan="1" colspan="1">0.10</td><td rowspan="1" colspan="1">0.40</td></tr><tr><td rowspan="1" colspan="1">
                        <bold><italic><tp:taxon-name><tp:taxon-name-part taxon-name-part-type="genus" reg="Illacme">I.</tp:taxon-name-part><tp:taxon-name-part taxon-name-part-type="species" reg="socal">socal</tp:taxon-name-part></tp:taxon-name></italic> sp. nov. (MPE04621)</bold>
                      </td><td rowspan="1" colspan="1">102</td><td rowspan="1" colspan="1">1</td><td rowspan="1" colspan="1">398</td><td rowspan="1" colspan="1">0.31</td><td rowspan="1" colspan="1">0.39</td><td rowspan="1" colspan="1">0.20</td><td rowspan="1" colspan="1">0.10</td><td rowspan="1" colspan="1">0.40</td></tr><tr><td rowspan="1" colspan="1">
                        <bold><italic><tp:taxon-name><tp:taxon-name-part taxon-name-part-type="genus" reg="Illacme">I.</tp:taxon-name-part><tp:taxon-name-part taxon-name-part-type="species" reg="socal">socal</tp:taxon-name-part></tp:taxon-name></italic> sp. nov. (MPE04622)</bold>
                      </td><td rowspan="1" colspan="1">118</td><td rowspan="1" colspan="1">1</td><td rowspan="1" colspan="1">462</td><td rowspan="1" colspan="1">0.32</td><td rowspan="1" colspan="1">0.38</td><td rowspan="1" colspan="1">0.21</td><td rowspan="1" colspan="1">0.10</td><td rowspan="1" colspan="1">0.40</td></tr><tr><td rowspan="1" colspan="1"/><td rowspan="1" colspan="1">
                        <bold>
                          <abbrev xmlns:xlink="http://www.w3.org/1999/xlink" xlink:title="metazonite width at the anterior 1/4 length of body" id="ABBRID0EUEBG" xlink:type="simple">W1</abbrev>
                        </bold>
                      </td><td rowspan="1" colspan="1">
                        <bold>
                          <abbrev xmlns:xlink="http://www.w3.org/1999/xlink" xlink:title="metazonite length at the anterior 1/4 length of body" id="ABBRID0E4EBG" xlink:type="simple">L1</abbrev>
                        </bold>
                      </td><td rowspan="1" colspan="1">
                        <bold>
                          <abbrev xmlns:xlink="http://www.w3.org/1999/xlink" xlink:title="metazonite height at the anterior 1/4 length of body" id="ABBRID0EGFBG" xlink:type="simple">H1</abbrev>
                        </bold>
                      </td><td rowspan="1" colspan="1">
                        <bold>
                          <abbrev xmlns:xlink="http://www.w3.org/1999/xlink" xlink:title="first apodous metazonite width" id="ABBRID0EPFBG" xlink:type="simple">AS1</abbrev>
                        </bold>
                      </td><td rowspan="1" colspan="1">
                        <bold>
                          <abbrev xmlns:xlink="http://www.w3.org/1999/xlink" xlink:title="anterior gonopod podomere 7 width" id="ABBRID0EYFBG" xlink:type="simple">A7W</abbrev>
                        </bold>
                      </td><td rowspan="1" colspan="1">
                        <bold>
                          <abbrev xmlns:xlink="http://www.w3.org/1999/xlink" xlink:title="posterior gonopod podomere 7 width" id="ABBRID0EBGBG" xlink:type="simple">P7W</abbrev>
                        </bold>
                      </td><td rowspan="1" colspan="1">
                        <bold>
                          <abbrev xmlns:xlink="http://www.w3.org/1999/xlink" xlink:title="body length" id="ABBRID0EKGBG" xlink:type="simple">BL</abbrev>
                        </bold>
                      </td><td rowspan="1" colspan="1">
                        <bold>p + a + T</bold>
                      </td></tr><tr><td rowspan="1" colspan="1">
                        <bold><italic><tp:taxon-name><tp:taxon-name-part taxon-name-part-type="genus" reg="Illacme">I.</tp:taxon-name-part><tp:taxon-name-part taxon-name-part-type="species" reg="tobini">tobini</tp:taxon-name-part></tp:taxon-name></italic> (MPE00735)</bold>
                      </td><td rowspan="1" colspan="1">0.52</td><td rowspan="1" colspan="1">0.20</td><td rowspan="1" colspan="1">0.31</td><td rowspan="1" colspan="1">0.43</td><td rowspan="1" colspan="1">0.04</td><td rowspan="1" colspan="1">0.03</td><td rowspan="1" colspan="1">19.73</td><td rowspan="1" colspan="1">106 + 2 + T</td></tr><tr><td rowspan="1" colspan="1">
                        <bold><italic><tp:taxon-name><tp:taxon-name-part taxon-name-part-type="genus" reg="Illacme">I.</tp:taxon-name-part><tp:taxon-name-part taxon-name-part-type="species" reg="plenipes">plenipes</tp:taxon-name-part></tp:taxon-name></italic> (SPC000932)</bold>
                      </td><td rowspan="1" colspan="1">0.40</td><td rowspan="1" colspan="1">0.16</td><td rowspan="1" colspan="1">0.40</td><td rowspan="1" colspan="1">0.43</td><td rowspan="1" colspan="1">0.05</td><td rowspan="1" colspan="1">0.04</td><td rowspan="1" colspan="1">17.12</td><td rowspan="1" colspan="1">105 + 2 + T</td></tr><tr><td rowspan="1" colspan="1">
                        <bold><italic><tp:taxon-name><tp:taxon-name-part taxon-name-part-type="genus" reg="Illacme">I.</tp:taxon-name-part><tp:taxon-name-part taxon-name-part-type="species" reg="socal">socal</tp:taxon-name-part></tp:taxon-name></italic> sp. nov. (MPE04621)</bold>
                      </td><td rowspan="1" colspan="1">0.50</td><td rowspan="1" colspan="1">0.12</td><td rowspan="1" colspan="1">0.40</td><td rowspan="1" colspan="1">0.43</td><td rowspan="1" colspan="1">0.04</td><td rowspan="1" colspan="1">0.02</td><td rowspan="1" colspan="1">18.93</td><td rowspan="1" colspan="1">102 + 1 + T</td></tr><tr><td rowspan="1" colspan="1">
                        <bold><italic><tp:taxon-name><tp:taxon-name-part taxon-name-part-type="genus" reg="Illacme">I.</tp:taxon-name-part><tp:taxon-name-part taxon-name-part-type="species" reg="socal">socal</tp:taxon-name-part></tp:taxon-name></italic> sp. nov. (MPE04622)</bold>
                      </td><td rowspan="1" colspan="1">0.52</td><td rowspan="1" colspan="1">0.18</td><td rowspan="1" colspan="1">0.39</td><td rowspan="1" colspan="1">0.38</td><td rowspan="1" colspan="1">NA</td><td rowspan="1" colspan="1">NA</td><td rowspan="1" colspan="1">22.47</td><td rowspan="1" colspan="1">118 + 1 + T</td></tr></tbody></table></table-wrap><p>Nucleotide site substitutions. <abbrev xmlns:xlink="http://www.w3.org/1999/xlink" xlink:title="cytochrome c oxidase subunit I" id="ABBRID0ECMBG" xlink:type="simple">COI</abbrev>: A (36, 48, 51, 57, 67, 70, 75, 84, 85, 135, 138, 153, 156, 165, 181, 195, 198, 213, 243, 246, 280, 291, 294, 297, 312, 321, 366, 390, 447, 471, 486, 519, 522), C (18, 33, 55, 132, 134, 162, 172, 180, 201, 207, 240, 252, 259, 273, 276, 327, 333, 360, 361, 403, 414, 417, 429, 435, 464, 493, 505, 517, 523, 525), G (32, 74, 97, 100, 117, 120, 216, 264, 287, 292, 300, 433, 454, 501), T (25, 30, 54, 81, 96, 102, 105, 114, 147, 177, 222, 258, 262, 282, 303, 318, 369, 372, 378, 384, 393, 396, 409, 420, 423, 450, 459, 468, 469, 483, 504, 556, 559, 561, 570, 576).</p></tp:treatment-sec><tp:treatment-sec sec-type="description" id="SECID0EGMBG"><title>Description of holotype.</title><p>(♂) (Fig. <xref ref-type="fig" rid="F1">1</xref>). Counts and measurements: p = 102. a = 1. l = 398. (102 + 1 + T). <abbrev xmlns:xlink="http://www.w3.org/1999/xlink" xlink:title="body length" id="ABBRID0EQMBG" xlink:type="simple">BL</abbrev> = 18.93. <abbrev xmlns:xlink="http://www.w3.org/1999/xlink" xlink:title="head width" id="ABBRID0EUMBG" xlink:type="simple">HW</abbrev> = 0.31. <abbrev xmlns:xlink="http://www.w3.org/1999/xlink" xlink:title="head length" id="ABBRID0EYMBG" xlink:type="simple">HL</abbrev> = 0.39. <abbrev xmlns:xlink="http://www.w3.org/1999/xlink" xlink:title="interantennal socket width" id="ABBRID0E3MBG" xlink:type="simple">ISW</abbrev> = 0.20. <abbrev xmlns:xlink="http://www.w3.org/1999/xlink" xlink:title="antennomere 6 width" id="ABBRID0EANBG" xlink:type="simple">AW</abbrev> = 0.10. <abbrev xmlns:xlink="http://www.w3.org/1999/xlink" xlink:title="collum width" id="ABBRID0EENBG" xlink:type="simple">CW</abbrev> = 0.40. <abbrev xmlns:xlink="http://www.w3.org/1999/xlink" xlink:title="metazonite width at the anterior 1/4 length of body" id="ABBRID0EINBG" xlink:type="simple">W1</abbrev> = 0.50. <abbrev xmlns:xlink="http://www.w3.org/1999/xlink" xlink:title="metazonite length at the anterior 1/4 length of body" id="ABBRID0EMNBG" xlink:type="simple">L1</abbrev> = 0.12. <abbrev xmlns:xlink="http://www.w3.org/1999/xlink" xlink:title="metazonite height at the anterior 1/4 length of body" id="ABBRID0EQNBG" xlink:type="simple">H1</abbrev> = 0.40. <abbrev xmlns:xlink="http://www.w3.org/1999/xlink" xlink:title="first apodous metazonite width" id="ABBRID0EUNBG" xlink:type="simple">AS1</abbrev> = 0.43. <abbrev xmlns:xlink="http://www.w3.org/1999/xlink" xlink:title="anterior gonopod podomere 7 width" id="ABBRID0EYNBG" xlink:type="simple">A7W</abbrev> = 0.04. <abbrev xmlns:xlink="http://www.w3.org/1999/xlink" xlink:title="posterior gonopod podomere 7 width" id="ABBRID0E3NBG" xlink:type="simple">P7W</abbrev> = 0.03. Head pear-shaped, tapered anteriorly to round point at a 130° angle from antennal sockets; occiput gradually curved medially towards occipital foramen (Suppl. materials <xref ref-type="supplementary-material" rid="S1">1</xref>, <xref ref-type="supplementary-material" rid="S9">9</xref>: figs S1, S2, S32, S34). Head covered with long slender, erect setae (Fig. <xref ref-type="fig" rid="F2">2</xref>; Suppl. materials <xref ref-type="supplementary-material" rid="S1">1</xref>, <xref ref-type="supplementary-material" rid="S9">9</xref>: figs S1–S3, S32). Gnathochilarium and labrum closely appressed, tapered anteriorly to round point (Suppl. materials <xref ref-type="supplementary-material" rid="S1">1</xref>, <xref ref-type="supplementary-material" rid="S3">3</xref>, <xref ref-type="supplementary-material" rid="S9">9</xref>: figs S1, S3, S10–S12, S32). Labrum with anteromedial tooth-lined orifice (<bold>to</bold>, Fig. <xref ref-type="fig" rid="F4">4</xref>; Suppl. materialS 3,4: figs S9, S13, S14). Labral surface without noticeable pores (Fig. <xref ref-type="fig" rid="F4">4</xref>). (However, the apparent lack of labral pores may be a result of specimen preparation for microscopy. Labral pores are present in <italic><tp:taxon-name><tp:taxon-name-part taxon-name-part-type="genus" reg="Illacme">I.</tp:taxon-name-part><tp:taxon-name-part taxon-name-part-type="species" reg="plenipes">plenipes</tp:taxon-name-part></tp:taxon-name></italic> and <italic><tp:taxon-name><tp:taxon-name-part taxon-name-part-type="genus" reg="Illacme">I.</tp:taxon-name-part><tp:taxon-name-part taxon-name-part-type="species" reg="tobini">tobini</tp:taxon-name-part></tp:taxon-name></italic>. A few pores may be visible in Fig. <xref ref-type="fig" rid="F4">4A</xref>). Shelf-like carina projecting dorsally from labrum-epistome margin (<bold><abbrev xmlns:xlink="http://www.w3.org/1999/xlink" xlink:title="Shelf-like carina projecting dorsally from labrum-epistome margin" id="ABBRID0EFQBG" xlink:type="simple">sh</abbrev></bold>, Fig. <xref ref-type="fig" rid="F4">4</xref>; Suppl. material <xref ref-type="supplementary-material" rid="S4">4</xref>: figs S13, S15). Gnathochilarium and head capsule noticeably separate, with thin gap visible between (<bold><abbrev xmlns:xlink="http://www.w3.org/1999/xlink" xlink:title="Gnathochilarium and head capsule noticeably separate, with thin gap visible" id="ABBRID0ESQBG" xlink:type="simple">gp</abbrev></bold>, Suppl. material <xref ref-type="supplementary-material" rid="S3">3</xref>: fig. S10). Gnathochilarium thin plate-like, occupying nearly entire ventral surface of head (Suppl. material <xref ref-type="supplementary-material" rid="S3">3</xref>: fig. S10). Gnathochilarium tightly appressed to ventral surface of head capsule, leaving a small gap anteriorly between labrum, gnathochilarial stipes. Gnathochilarium with sclerites: stipes (<bold><abbrev xmlns:xlink="http://www.w3.org/1999/xlink" xlink:title="stipes" id="ABBRID0E6QBG" xlink:type="simple">st</abbrev></bold>), mentum (<bold><abbrev xmlns:xlink="http://www.w3.org/1999/xlink" xlink:title="mentum" id="ABBRID0EERBG" xlink:type="simple">me</abbrev></bold>), postmentum (<bold><abbrev xmlns:xlink="http://www.w3.org/1999/xlink" xlink:title="postmentum" id="ABBRID0EJRBG" xlink:type="simple">pm</abbrev></bold>), lamellae linguales (<bold><abbrev xmlns:xlink="http://www.w3.org/1999/xlink" xlink:title="lamellae linguales" id="ABBRID0EORBG" xlink:type="simple">ll</abbrev></bold>), cardines (<bold><abbrev xmlns:xlink="http://www.w3.org/1999/xlink" xlink:title="cardines" id="ABBRID0ETRBG" xlink:type="simple">cd</abbrev></bold>) (<bold><abbrev xmlns:xlink="http://www.w3.org/1999/xlink" xlink:title="cardines" id="ABBRID0EYRBG" xlink:type="simple">cd</abbrev></bold>, <bold><abbrev xmlns:xlink="http://www.w3.org/1999/xlink" xlink:title="lamellae linguales" id="ABBRID0E4RBG" xlink:type="simple">ll</abbrev></bold>, <bold><abbrev xmlns:xlink="http://www.w3.org/1999/xlink" xlink:title="mentum" id="ABBRID0ECSBG" xlink:type="simple">me</abbrev></bold>, <bold><abbrev xmlns:xlink="http://www.w3.org/1999/xlink" xlink:title="postmentum" id="ABBRID0EHSBG" xlink:type="simple">pm</abbrev></bold>, <bold><abbrev xmlns:xlink="http://www.w3.org/1999/xlink" xlink:title="stipes" id="ABBRID0EMSBG" xlink:type="simple">st</abbrev></bold>, Suppl. material <xref ref-type="supplementary-material" rid="S3">3</xref>: fig. S10). Gnathochilarial cardo (mistakenly homologized with the mandibular cardo in <xref ref-type="bibr" rid="B17">Marek et al. 2016</xref>) noticeable between head capsule, gnathochilarial stipes (<bold><abbrev xmlns:xlink="http://www.w3.org/1999/xlink" xlink:title="cardines" id="ABBRID0EZSBG" xlink:type="simple">cd</abbrev></bold>, Suppl. material <xref ref-type="supplementary-material" rid="S3">3</xref>: fig. S10). Stipes of gnathochilarium with inner, outer palps; outer, inner palps with 2, 3 setae, respectively (<bold>ip</bold>, <bold>op</bold>, Fig. <xref ref-type="fig" rid="F4">4</xref>; Suppl. materials <xref ref-type="supplementary-material" rid="S3">3</xref>, <xref ref-type="supplementary-material" rid="S4">4</xref>: figs S10, S13). Lamellae linguales with subapical palps (<bold>lp</bold>, Suppl. material <xref ref-type="supplementary-material" rid="S3">3</xref>: fig. S10). Mandibles not externally visible (Fig. <xref ref-type="fig" rid="F4">4</xref>; Suppl. materials <xref ref-type="supplementary-material" rid="S1">1</xref>, <xref ref-type="supplementary-material" rid="S3">3</xref>: figs S1, S10). Mandible spear shaped, ca. 1/2 length of gnathochilarium (Fig. <xref ref-type="fig" rid="F4">4</xref>; Suppl. materials <xref ref-type="supplementary-material" rid="S3">3</xref>, <xref ref-type="supplementary-material" rid="S4">4</xref>: figs S11, S15). Mandible with pectinate lamella and four or five flabellate external teeth (<bold>md</bold>, <bold>et</bold>, <bold>pl</bold>, Suppl. material <xref ref-type="supplementary-material" rid="S4">4</xref>: figs S13–S16). Molar plate absent. Mandibular pectinate lamella with numerous rows of jagged ventrally projecting serrulae, nested in groove of endochilarial frontal body (Fig. <xref ref-type="fig" rid="F4">4</xref>; Suppl. material <xref ref-type="supplementary-material" rid="S4">4</xref>: figs S13–S16). Endochilarium with V-shaped frontal body. Endochilarium with fringed lobes (‘spatulae’ sensu Silvestri, 1903) that protrude distally through gnathochilarial stipes and lamellae linguales (<bold>fl</bold>, Fig. <xref ref-type="fig" rid="F4">4</xref>; Suppl. material <xref ref-type="supplementary-material" rid="S4">4</xref>: figs S13, S14). Antennae sub-geniculate, elbowed between antennomeres 3 and 4 (Figs <xref ref-type="fig" rid="F1">1</xref>, <xref ref-type="fig" rid="F2">2</xref>; Suppl. materials <xref ref-type="supplementary-material" rid="S1">1</xref>, <xref ref-type="supplementary-material" rid="S10">10</xref>, <xref ref-type="supplementary-material" rid="S11">11</xref>: figs S1–S4; S36, S42). Antennae comprising eight antennomeres, 5 and 6 enlarged. Five sensillum types: four apical cones (<abbrev xmlns:xlink="http://www.w3.org/1999/xlink" xlink:title="four apical cones" id="ABBRID0E6VBG" xlink:type="simple">AS</abbrev>) oriented in a trapezoidal cluster on eighth antennomere, with longitudinally grooved outer surface and circular pores apically (<bold>as</bold>, Fig. <xref ref-type="fig" rid="F2">2</xref>; Suppl. material <xref ref-type="supplementary-material" rid="S2">2</xref>: figs S6–S8). Chaetiform sensilla (<abbrev xmlns:xlink="http://www.w3.org/1999/xlink" xlink:title="Chaetiform sensilla" id="ABBRID0ENWBG" xlink:type="simple">CS</abbrev>) widely spaced on antennomeres 1–7, each sensillum with one or two barbules (<bold>cs</bold>, Fig. <xref ref-type="fig" rid="F2">2</xref>; Suppl. materials <xref ref-type="supplementary-material" rid="S1">1</xref>, <xref ref-type="supplementary-material" rid="S2">2</xref>: figs S1–S8). Trichoid sensilla (TS) oriented apically encircling antennomeres 6, 7, lacking barbules (<bold>ts</bold>, Fig. <xref ref-type="fig" rid="F2">2</xref>; Suppl. material <xref ref-type="supplementary-material" rid="S2">2</xref>: figs S5, S6). Small basiconic sensilla (Bs<sub>2</sub>) in rows of six and seven oriented apical dorsally (retrolaterally) on antennomeres 5 and 6; smooth, capsule-shaped, 1/2 length of chaetiform sensillum (<bold>b2</bold>, Fig. <xref ref-type="fig" rid="F2">2</xref>; Suppl. material <xref ref-type="supplementary-material" rid="S2">2</xref>: figs S5, S6). Spiniform basiconic sensilla (Bs<sub>3</sub>) in row of 4, oriented apical dorsally on antennomere 7 (on longitudinal axis with Bs<sub>2</sub> on antennomeres 5, 6); sensilla tips facing apical cones; each sensillum with ca. 3 barbules encircling tip (<bold>b3</bold>, Fig. <xref ref-type="fig" rid="F2">2</xref>; Suppl. material <xref ref-type="supplementary-material" rid="S2">2</xref>: figs S6, S7). Two auxiliary spiniform basiconic sensilla, each on distal rim of antennomere 7 oriented 120° from row of four (Suppl. material <xref ref-type="supplementary-material" rid="S2">2</xref>: fig. S6). Antennae extend posteriorly to middle of tergite 3. Relative antennomere lengths 6&gt;2&gt;5&gt;3&gt;4&gt;1&gt;7&gt;8. Collum not concealing head, with straight anteromedial edge, gradually tapering laterally (Suppl. materials <xref ref-type="supplementary-material" rid="S1">1</xref>, <xref ref-type="supplementary-material" rid="S11">11</xref>: figs S1, S40–S42). Lateral margin of collum rounded, with thickened scaly carina (Suppl. materials <xref ref-type="supplementary-material" rid="S1">1</xref>, <xref ref-type="supplementary-material" rid="S3">3</xref>: figs S4, S10). This carina repeated serially on lateral tergal and pleural margins (absent from telson). Lateral tergal and pleural carinae jagged, saw-like (potentially interlocking), pronounced on midbody rings (Fig. <xref ref-type="fig" rid="F1">1</xref>, Suppl. material <xref ref-type="supplementary-material" rid="S5">5</xref>: fig. S18). Metazonites slightly wider than prozonites, with faintly enlarged paranota (Suppl. materials <xref ref-type="supplementary-material" rid="S5">5</xref>, <xref ref-type="supplementary-material" rid="S11">11</xref>: figs S17, S39, S40). Metazonites slightly arched (Suppl. material <xref ref-type="supplementary-material" rid="S9">9</xref>: fig. S32). Metazonite dorsally covered with long, slender setae (Fig. <xref ref-type="fig" rid="F1">1</xref>; Suppl. material <xref ref-type="supplementary-material" rid="S11">11</xref>: figs S40, S41). Tergal setae hollow; tipped with translucent silk-like exudate, exudate sometimes tangled with neighboring setae (<bold>ex</bold>, Suppl. material <xref ref-type="supplementary-material" rid="S9">9</xref>: fig. S35). Metazonite posterior margin (limbus) lined with anchor-shaped posteriorly projecting spines (<bold><abbrev xmlns:xlink="http://www.w3.org/1999/xlink" xlink:title="anchor-shaped, posteriorly projecting spines" id="ABBRID0E1ZBG" xlink:type="simple">an</abbrev></bold>, Suppl. material <xref ref-type="supplementary-material" rid="S5">5</xref>: figs S17, S20). With row of conical spines anterior to limbus on ozoporiferous rings only (Suppl. material <xref ref-type="supplementary-material" rid="S5">5</xref>: figs S17, S20). Limbal anchor-shaped spikes alternating in size (large, small—sometimes large, small, small, large) along margin. Ozopores oriented dorsally, located near limbus (Suppl. material <xref ref-type="supplementary-material" rid="S5">5</xref>: fig. S17). Ozopores absent from collum, tergites 2–4, telson. Ozopores elevated faintly on peritremata (porosteles absent), with two large backwards projecting spines, encircled with ca. 14 robust setae (<bold>sp</bold>, Suppl. material <xref ref-type="supplementary-material" rid="S5">5</xref>: fig. S20). Row of stout flat tubercles along anterior margin of metazonite; tubercles absent medially. Posterior half of body with rings more convex (Suppl. material <xref ref-type="supplementary-material" rid="S10">10</xref>: fig. S37), posterior-most tergites covered with a greater density of long, slender setae (Suppl. material <xref ref-type="supplementary-material" rid="S5">5</xref>: fig. S18). Apodous ring without visible sternum, pleurites contiguous in midline. Apodous tergite densely setose, with unevenly distributed spikes localized to posterolateral corner; posterior margin lined with posteriorly oriented anchor-shaped spikes (Fig. <xref ref-type="fig" rid="F3">3A</xref>; Suppl. material <xref ref-type="supplementary-material" rid="S6">6</xref>: fig. S22). Telson covered with dorsally oriented stout spines on lateral surface only; without anchor-shaped spikes on margin (Suppl. material <xref ref-type="supplementary-material" rid="S6">6</xref>: fig. S22). Prozonite highly sculptured, with 2–4 rows of discoidal flat tubercles (Suppl. material <xref ref-type="supplementary-material" rid="S5">5</xref>: fig. S20). Tubercles in two shape classes: posterior prozonal tubercles button-shaped protuberant (<bold><abbrev xmlns:xlink="http://www.w3.org/1999/xlink" xlink:title="Tubercles" id="ABBRID0EJ2BG" xlink:type="simple">tb</abbrev></bold>); anterior tubercles flush (<bold><abbrev xmlns:xlink="http://www.w3.org/1999/xlink" xlink:title="anterior tubercles flush" id="ABBRID0EO2BG" xlink:type="simple">tf</abbrev></bold>) with surface anteriorly (<bold><abbrev xmlns:xlink="http://www.w3.org/1999/xlink" xlink:title="Tubercles" id="ABBRID0ET2BG" xlink:type="simple">tb</abbrev></bold>, <bold><abbrev xmlns:xlink="http://www.w3.org/1999/xlink" xlink:title="anterior tubercles flush" id="ABBRID0EY2BG" xlink:type="simple">tf</abbrev></bold>, Suppl. material <xref ref-type="supplementary-material" rid="S5">5</xref>: fig. S20). Pleurites quadrate, flat, with jagged scaly lateral, posterior, medial margins (Fig. <xref ref-type="fig" rid="F1">1</xref>). Pleurite medial margin broad, with scaly raised carina (Fig. <xref ref-type="fig" rid="F1">1</xref>). Pleurites plate-like, large, composing 4/5 of ventral ring area. Pleural medial margins overlapping lateral sternal margins, covering spiracles (Fig. <xref ref-type="fig" rid="F1">1</xref>). Sternites heart-shaped, wider anteriorly. Anterior, posterior sternites free, separate from pleurites (Suppl. material <xref ref-type="supplementary-material" rid="S5">5</xref>: fig. S19). Sternum with prominent midline triangular ridge projecting ventrally, tapering to a point anteriorly (<bold>rd</bold>, Suppl. material <xref ref-type="supplementary-material" rid="S5">5</xref>: fig. S19). Sternum with spiracles and legs oriented posteroventrally (Fig. <xref ref-type="fig" rid="F1">1</xref>; Suppl. material <xref ref-type="supplementary-material" rid="S5">5</xref>: fig. S19). Spiracles circular, orifice open, hollow; oriented (above) dorsal to legs (Suppl. material <xref ref-type="supplementary-material" rid="S5">5</xref>: fig. S19). Tergites, pleurites, sternites separated by arthrodial membrane (Suppl. materials <xref ref-type="supplementary-material" rid="S5">5</xref>, <xref ref-type="supplementary-material" rid="S6">6</xref>: figs S18, S19, S22). Arthrodial membrane between tergites, pleurites wider posteriorly, pleated, thereby allowing telescoping body rings. Telson, paraprocts covered with long slender erect setae (Suppl. materials <xref ref-type="supplementary-material" rid="S5">5</xref>, <xref ref-type="supplementary-material" rid="S6">6</xref>: figs S18, S19, S22). Setae on epiproct margin have inflated bases (potentially glandular in nature). Paraprocts quarter-spherical, anterior margins faintly scaly (Suppl. material <xref ref-type="supplementary-material" rid="S6">6</xref>: fig. S22). Hypoproct small, ca. 1/8 area of paraproct, with four posterior projecting setae. Legs (postgonopodal) with seven podomeres (relative lengths denoted by numbers; 1 longest, 7 shortest): coxa (6), trochanter (7), prefemur (2), femur (3), postfemur (5), tibia (4), and tarsus (1). Legs with sparse setae, appearance similar to chaetiform sensilla with one or two barbules. Coxae nearly contiguous medially, separated by narrow sternal ridge. Coxa (postgonopodal legs) with large posteroventrally oriented D-shaped opening for eversible sac (Fig. <xref ref-type="fig" rid="F1">1</xref>; <bold>es</bold>, Suppl. material <xref ref-type="supplementary-material" rid="S5">5</xref>: fig. S19). Eversible sacs membranous, distended slightly from aperture (Fig. <xref ref-type="fig" rid="F1">1</xref>). Tarsus with pincer-like claw, dorsal claw arcuate; ventral accessory claw thinner, arcuate, 1/2 length of dorsal claw (Suppl. materials <xref ref-type="supplementary-material" rid="S5">5</xref>, <xref ref-type="supplementary-material" rid="S6">6</xref>: figs S18, S22). Second leg pair with posteriorly oriented coxal gonapophyses; rounded, protuberant. Ninth, tenth leg pairs modified into gonopods, each comprising seven podomeres (Fig. <xref ref-type="fig" rid="F3">3</xref>; Suppl. materials <xref ref-type="supplementary-material" rid="S6">6</xref>, <xref ref-type="supplementary-material" rid="S7">7</xref>: figs S23–S27). Anterior gonopod, ninth leg pair, robust, thicker than posterior gonopod, tenth leg pair (Fig. <xref ref-type="fig" rid="F3">3A</xref>; Suppl. material <xref ref-type="supplementary-material" rid="S7">7</xref>: fig. S25). Anterior gonopodal apex (podomere 7) spade-shaped; in repose cupped around flagelliform posterior gonopodal apex (podomere 7). Anterior gonopodal podomere 7 with four spines + 1 tarsungulum (Fig. <xref ref-type="fig" rid="F3">3A</xref>; Suppl. materials <xref ref-type="supplementary-material" rid="S6">6</xref>, <xref ref-type="supplementary-material" rid="S7">7</xref>: figs S23–S27). Anterior gonopodal podomere 3 with two setae. Posterior gonopodal podomere 7 deeply divided, comprising a bundle of five styliform articles, with one these articles (the tarsungulum) spike-shaped (<bold>i</bold>–<bold>v</bold>, Fig. <xref ref-type="fig" rid="F3">3A</xref>; Suppl. material <xref ref-type="supplementary-material" rid="S7">7</xref>: figs S25–S27). Four dorsal-most, longest articles laminate distally, recurving laterally, with denticulate posterior margins (<bold>i</bold>–<bold>iv</bold>, Fig. <xref ref-type="fig" rid="F3">3B</xref>; Suppl. material <xref ref-type="supplementary-material" rid="S7">7</xref>: figs S25–S27). Ventral-most, fifth article spike-like (<bold>v</bold>, Fig. <xref ref-type="fig" rid="F3">3B</xref>). Accessory seta located proximal to fifth spike-like article at base of podomere (<bold>s</bold>, Fig. <xref ref-type="fig" rid="F3">3B</xref>). Triangle-shaped sterna present between left and right gonopods of ninth and tenth leg pairs, thicker between posterior gonopods. Supplementary micrographs of <italic><tp:taxon-name><tp:taxon-name-part taxon-name-part-type="genus" reg="Illacme">I.</tp:taxon-name-part><tp:taxon-name-part taxon-name-part-type="species" reg="socal">socal</tp:taxon-name-part></tp:taxon-name></italic> sp. nov. are archived in the Dryad Data Repository at: <ext-link xmlns:xlink="http://www.w3.org/1999/xlink" xlink:href="10.5061/dryad.x95x69pq7" ext-link-type="doi" xlink:type="simple">https://doi.org/10.5061/dryad.x95x69pq7</ext-link>.</p><fig id="F1" position="float" orientation="portrait"><object-id xmlns:xlink="http://www.w3.org/1999/xlink" content-type="doi" xlink:type="simple">10.3897/zookeys.1167.102537.figure1</object-id><object-id xmlns:xlink="http://www.w3.org/1999/xlink" content-type="arpha" xlink:type="simple">B57F05F3-4117-5EA5-82E7-6C43FCDC7261</object-id><label>Figure 1.</label><caption><p><italic><tp:taxon-name><tp:taxon-name-part taxon-name-part-type="genus" reg="Illacme">Illacme</tp:taxon-name-part><tp:taxon-name-part taxon-name-part-type="species" reg="socal">socal</tp:taxon-name-part></tp:taxon-name></italic> sp. nov. <bold>A</bold> ♂ holotype, MPE04621, and ♀ paratype, MPE04622 (with head at top) <bold>B</bold> scanning electron micrograph of the head of ♀, MPE04625 <bold>C</bold> micrograph of midbody rings of ♀, ventral view, MPE04625. Scale bars: 1 mm (<bold>A</bold>); 0.5 mm (<bold>B, C</bold>).</p></caption><graphic xmlns:xlink="http://www.w3.org/1999/xlink" xlink:href="zookeys-1167-265_article-102537__-g001.jpg" position="float" orientation="portrait" xlink:type="simple" id="oo_866966.jpg"><uri content-type="original_file" xlink:type="simple">https://binary.pensoft.net/fig/866966</uri></graphic></fig><fig id="F2" position="float" orientation="portrait"><object-id xmlns:xlink="http://www.w3.org/1999/xlink" content-type="doi" xlink:type="simple">10.3897/zookeys.1167.102537.figure2</object-id><object-id xmlns:xlink="http://www.w3.org/1999/xlink" content-type="arpha" xlink:type="simple">36446F50-3815-5502-98C1-0DD33FF371E5</object-id><label>Figure 2.</label><caption><p><italic><tp:taxon-name><tp:taxon-name-part taxon-name-part-type="genus" reg="Illacme">Illacme</tp:taxon-name-part><tp:taxon-name-part taxon-name-part-type="species" reg="socal">socal</tp:taxon-name-part></tp:taxon-name></italic> sp. nov. Scanning electron micrographs <bold>A</bold> left, head and anterior rings of ♂ holotype, ventral view (MPE04621) <bold>B</bold> right antenna of ♀ paratype, apical view (MPE04976). Scale bars: 400 µm (<bold>A</bold>); 50 µm (<bold>B</bold>). Abbreviations: <bold>as</bold>, apical cones; <bold>b2</bold>, small basiconic sensillum; <bold>b3</bold>, spiniform basiconic sensillum; <bold>cs</bold>, chaetiform sensillum; <bold>ts</bold>, trichoid sensillum.</p></caption><graphic xmlns:xlink="http://www.w3.org/1999/xlink" xlink:href="zookeys-1167-265_article-102537__-g002.jpg" position="float" orientation="portrait" xlink:type="simple" id="oo_866967.jpg"><uri content-type="original_file" xlink:type="simple">https://binary.pensoft.net/fig/866967</uri></graphic></fig><fig id="F3" position="float" orientation="portrait"><object-id xmlns:xlink="http://www.w3.org/1999/xlink" content-type="doi" xlink:type="simple">10.3897/zookeys.1167.102537.figure3</object-id><object-id xmlns:xlink="http://www.w3.org/1999/xlink" content-type="arpha" xlink:type="simple">DD6D1920-7A24-57F0-AB87-78316FA2D32C</object-id><label>Figure 3.</label><caption><p><italic><tp:taxon-name><tp:taxon-name-part taxon-name-part-type="genus" reg="Illacme">Illacme</tp:taxon-name-part><tp:taxon-name-part taxon-name-part-type="species" reg="socal">socal</tp:taxon-name-part></tp:taxon-name></italic> sp. nov. ♂ <bold>A</bold> anterior gonopod, left side, medial view <bold>B</bold> posterior gonopod, left side, medial view. Podomeres numbered. Scale bar: 50 µm (<bold>A, B</bold>). Abbreviations: <bold>i</bold> – <bold>v</bold>, styliform articles of the posterior gonopodal apex (podomere 7); <bold>s</bold>, accessory seta.</p></caption><graphic xmlns:xlink="http://www.w3.org/1999/xlink" xlink:href="zookeys-1167-265_article-102537__-g003.jpg" position="float" orientation="portrait" xlink:type="simple" id="oo_866968.jpg"><uri content-type="original_file" xlink:type="simple">https://binary.pensoft.net/fig/866968</uri></graphic></fig><fig id="F4" position="float" orientation="portrait"><object-id xmlns:xlink="http://www.w3.org/1999/xlink" content-type="doi" xlink:type="simple">10.3897/zookeys.1167.102537.figure4</object-id><object-id xmlns:xlink="http://www.w3.org/1999/xlink" content-type="arpha" xlink:type="simple">345B42FA-7EC7-51EB-86A0-EBF8FF3562FC</object-id><label>Figure 4.</label><caption><p><italic><tp:taxon-name><tp:taxon-name-part taxon-name-part-type="genus" reg="Illacme">Illacme</tp:taxon-name-part><tp:taxon-name-part taxon-name-part-type="species" reg="socal">socal</tp:taxon-name-part></tp:taxon-name></italic> sp. nov. Scanning electron micrographs <bold>A</bold> labrum of ♀ paratype, dorsal view (MPE04625) <bold>B</bold> mandible of ♂ paratype, lateral view (medially sectioned with left side of head removed), gnathochilarium at top (MPE04971) <bold>C</bold> posterior-most rings and telson of ♂ holotype, ventral view (MPE04621). Scale bars: 50 µm (<bold>A, B</bold>); 250 µm (<bold>C</bold>). Abbreviations: <bold>ip</bold>, inner palps; <bold><abbrev xmlns:xlink="http://www.w3.org/1999/xlink" xlink:title="lamellae linguales" id="ABBRID0ERFAI" xlink:type="simple">ll</abbrev></bold>, lamellae linguales; <bold>md</bold>, mandible; <bold><abbrev xmlns:xlink="http://www.w3.org/1999/xlink" xlink:title="mentum" id="ABBRID0EYFAI" xlink:type="simple">me</abbrev></bold>, mentum; <bold><abbrev xmlns:xlink="http://www.w3.org/1999/xlink" xlink:title="Shelf-like carina projecting dorsally from labrum-epistome margin" id="ABBRID0E4FAI" xlink:type="simple">sh</abbrev></bold>, shelf-like carina projecting dorsally from labrum-epistome margin; <bold><abbrev xmlns:xlink="http://www.w3.org/1999/xlink" xlink:title="stipes" id="ABBRID0ECGAI" xlink:type="simple">st</abbrev></bold>, stipes; <bold>to</bold>, anteromedial tooth-lined orifice on labrum.</p></caption><graphic xmlns:xlink="http://www.w3.org/1999/xlink" xlink:href="zookeys-1167-265_article-102537__-g004.jpg" position="float" orientation="portrait" xlink:type="simple" id="oo_866969.jpg"><uri content-type="original_file" xlink:type="simple">https://binary.pensoft.net/fig/866969</uri></graphic></fig></tp:treatment-sec><tp:treatment-sec sec-type="description" id="SECID0ENGAI"><title>Description of largest paratype.</title><p>(♀) <abbrev xmlns:xlink="http://www.w3.org/1999/xlink" xlink:title="Virginia Tech Insect Collection" id="ABBRID0ETGAI" xlink:type="simple">VTEC</abbrev> (MPE04622) – Counts and measurements: p = 118. a = 1. l = 462. (118 + 1 + T). <abbrev xmlns:xlink="http://www.w3.org/1999/xlink" xlink:title="head width" id="ABBRID0EXGAI" xlink:type="simple">HW</abbrev> = 0.32. <abbrev xmlns:xlink="http://www.w3.org/1999/xlink" xlink:title="head length" id="ABBRID0E2GAI" xlink:type="simple">HL</abbrev> = 0.38. <abbrev xmlns:xlink="http://www.w3.org/1999/xlink" xlink:title="interantennal socket width" id="ABBRID0E6GAI" xlink:type="simple">ISW</abbrev> = 0.21. <abbrev xmlns:xlink="http://www.w3.org/1999/xlink" xlink:title="antennomere 6 width" id="ABBRID0EDHAI" xlink:type="simple">AW</abbrev> = 0.10. <abbrev xmlns:xlink="http://www.w3.org/1999/xlink" xlink:title="collum width" id="ABBRID0EHHAI" xlink:type="simple">CW</abbrev> = 0.40. <abbrev xmlns:xlink="http://www.w3.org/1999/xlink" xlink:title="metazonite width at the anterior 1/4 length of body" id="ABBRID0ELHAI" xlink:type="simple">W1</abbrev> = 0.52. <abbrev xmlns:xlink="http://www.w3.org/1999/xlink" xlink:title="metazonite length at the anterior 1/4 length of body" id="ABBRID0EPHAI" xlink:type="simple">L1</abbrev> = 0.18. <abbrev xmlns:xlink="http://www.w3.org/1999/xlink" xlink:title="metazonite height at the anterior 1/4 length of body" id="ABBRID0ETHAI" xlink:type="simple">H1</abbrev> = 0.39. <abbrev xmlns:xlink="http://www.w3.org/1999/xlink" xlink:title="first apodous metazonite width" id="ABBRID0EXHAI" xlink:type="simple">AS1</abbrev> = 0.38. <abbrev xmlns:xlink="http://www.w3.org/1999/xlink" xlink:title="body length" id="ABBRID0E2HAI" xlink:type="simple">BL</abbrev> = 22.47. Morphology similar to male holotype. In combination with its counts and measurements, the following structures of female paratype differ from male holotype. Head chevron-shaped, tapered anteriorly to round point at a 120° angle anterior from antennal sockets (Fig. <xref ref-type="fig" rid="F1">1</xref>; Suppl. material <xref ref-type="supplementary-material" rid="S11">11</xref>: figs S36, S39); occipital area posterior from antennal sockets nearly straight, faintly curved medially towards occipital foramen (Suppl. material <xref ref-type="supplementary-material" rid="S11">11</xref>: fig. S41). Cyphopods large, area 1/6 the ring area in its widest cross-section; almond-shaped, bivalvular, narrow apex oriented ventrally.</p></tp:treatment-sec><tp:treatment-sec sec-type="variation" id="SECID0ELIAI"><title>Variation.</title><p>There is negligible variation in coloration between live specimens. Female specimens are generally larger in size (greater head, ring width) and have more rings and legs. The predominant source of variation between specimens is ring and leg counts (Tables <xref ref-type="table" rid="T2">2</xref>, <xref ref-type="table" rid="T3">3</xref>). Females have a maximum of 125 rings (486 legs maximum) with a median of 94, and males a maximum of 104 rings (402 legs maximum) with a median of 73. The rings of <italic><tp:taxon-name><tp:taxon-name-part taxon-name-part-type="genus" reg="Illacme">I.</tp:taxon-name-part><tp:taxon-name-part taxon-name-part-type="species" reg="socal">socal</tp:taxon-name-part></tp:taxon-name></italic> sp. nov. (males and females) are uniform in length, width, and height along the trunk, but are slightly taller and more convex in posterior rings.</p><table-wrap id="T3" position="float" orientation="portrait"><label>Table 3.</label><caption><p><italic><tp:taxon-name><tp:taxon-name-part taxon-name-part-type="genus" reg="Illacme">Illacme</tp:taxon-name-part><tp:taxon-name-part taxon-name-part-type="species" reg="socal">socal</tp:taxon-name-part></tp:taxon-name></italic> sp. nov. ring (p + a) and leg counts. Sorted by sex, ring count (descending).</p></caption><table id="TID0EVNAI" rules="all"><tbody><tr><th rowspan="1" colspan="1">Specimen</th><th rowspan="1" colspan="1">Sex</th><th rowspan="1" colspan="1">Ring count</th><th rowspan="1" colspan="1">Leg count</th></tr><tr><td rowspan="1" colspan="1">MPE05266</td><td rowspan="1" colspan="1">F</td><td rowspan="1" colspan="1">125</td><td rowspan="1" colspan="1">486</td></tr><tr><td rowspan="1" colspan="1">MPE04622</td><td rowspan="1" colspan="1">F</td><td rowspan="1" colspan="1">119</td><td rowspan="1" colspan="1">462</td></tr><tr><td rowspan="1" colspan="1">MPE05265</td><td rowspan="1" colspan="1">F</td><td rowspan="1" colspan="1">116</td><td rowspan="1" colspan="1">450</td></tr><tr><td rowspan="1" colspan="1">MPE04625</td><td rowspan="1" colspan="1">F</td><td rowspan="1" colspan="1">115</td><td rowspan="1" colspan="1">446</td></tr><tr><td rowspan="1" colspan="1">MPE04624</td><td rowspan="1" colspan="1">F</td><td rowspan="1" colspan="1">103</td><td rowspan="1" colspan="1">398</td></tr><tr><td rowspan="1" colspan="1">MPE04966</td><td rowspan="1" colspan="1">F</td><td rowspan="1" colspan="1">102</td><td rowspan="1" colspan="1">394</td></tr><tr><td rowspan="1" colspan="1">MPE04623</td><td rowspan="1" colspan="1">F</td><td rowspan="1" colspan="1">98</td><td rowspan="1" colspan="1">378</td></tr><tr><td rowspan="1" colspan="1">MPE04963</td><td rowspan="1" colspan="1">F</td><td rowspan="1" colspan="1">96</td><td rowspan="1" colspan="1">370</td></tr><tr><td rowspan="1" colspan="1">MPE05268</td><td rowspan="1" colspan="1">F</td><td rowspan="1" colspan="1">92</td><td rowspan="1" colspan="1">354</td></tr><tr><td rowspan="1" colspan="1">MPE05267</td><td rowspan="1" colspan="1">F</td><td rowspan="1" colspan="1">90</td><td rowspan="1" colspan="1">346</td></tr><tr><td rowspan="1" colspan="1">MPE04965</td><td rowspan="1" colspan="1">F</td><td rowspan="1" colspan="1">85</td><td rowspan="1" colspan="1">326</td></tr><tr><td rowspan="1" colspan="1">MPE05270</td><td rowspan="1" colspan="1">F</td><td rowspan="1" colspan="1">84</td><td rowspan="1" colspan="1">322</td></tr><tr><td rowspan="1" colspan="1">MPE04974</td><td rowspan="1" colspan="1">F</td><td rowspan="1" colspan="1">67</td><td rowspan="1" colspan="1">254</td></tr><tr><td rowspan="1" colspan="1">MPE04976</td><td rowspan="1" colspan="1">F</td><td rowspan="1" colspan="1">57</td><td rowspan="1" colspan="1">214</td></tr><tr><td rowspan="1" colspan="1">MPE04973</td><td rowspan="1" colspan="1">F</td><td rowspan="1" colspan="1">47</td><td rowspan="1" colspan="1">174</td></tr><tr><td rowspan="1" colspan="1">MPE04964</td><td rowspan="1" colspan="1">F</td><td rowspan="1" colspan="1">44</td><td rowspan="1" colspan="1">162</td></tr><tr><td rowspan="1" colspan="1">MPE04977</td><td rowspan="1" colspan="1">M</td><td rowspan="1" colspan="1">104</td><td rowspan="1" colspan="1">402</td></tr><tr><td rowspan="1" colspan="1">MPE04621</td><td rowspan="1" colspan="1">M</td><td rowspan="1" colspan="1">103</td><td rowspan="1" colspan="1">398</td></tr><tr><td rowspan="1" colspan="1">MPE04970</td><td rowspan="1" colspan="1">M</td><td rowspan="1" colspan="1">96</td><td rowspan="1" colspan="1">370</td></tr><tr><td rowspan="1" colspan="1">MPE05274</td><td rowspan="1" colspan="1">M</td><td rowspan="1" colspan="1">83</td><td rowspan="1" colspan="1">318</td></tr><tr><td rowspan="1" colspan="1">MPE05271</td><td rowspan="1" colspan="1">M</td><td rowspan="1" colspan="1">75</td><td rowspan="1" colspan="1">286</td></tr><tr><td rowspan="1" colspan="1">MPE05272</td><td rowspan="1" colspan="1">M</td><td rowspan="1" colspan="1">75</td><td rowspan="1" colspan="1">286</td></tr><tr><td rowspan="1" colspan="1">MPE04969</td><td rowspan="1" colspan="1">M</td><td rowspan="1" colspan="1">71</td><td rowspan="1" colspan="1">270</td></tr><tr><td rowspan="1" colspan="1">MPE05269</td><td rowspan="1" colspan="1">M</td><td rowspan="1" colspan="1">70</td><td rowspan="1" colspan="1">266</td></tr><tr><td rowspan="1" colspan="1">MPE04967</td><td rowspan="1" colspan="1">M</td><td rowspan="1" colspan="1">60</td><td rowspan="1" colspan="1">226</td></tr><tr><td rowspan="1" colspan="1">MPE04968</td><td rowspan="1" colspan="1">M</td><td rowspan="1" colspan="1">53</td><td rowspan="1" colspan="1">198</td></tr><tr><td rowspan="1" colspan="1">MPE04972</td><td rowspan="1" colspan="1">M</td><td rowspan="1" colspan="1">52</td><td rowspan="1" colspan="1">194</td></tr><tr><td rowspan="1" colspan="1">MPE04975</td><td rowspan="1" colspan="1">M</td><td rowspan="1" colspan="1">51</td><td rowspan="1" colspan="1">190</td></tr></tbody></table></table-wrap></tp:treatment-sec><tp:treatment-sec sec-type="ecology" id="SECID0EVVAI"><title>Ecology.</title><p><italic><tp:taxon-name><tp:taxon-name-part taxon-name-part-type="genus" reg="Illacme">Illacme</tp:taxon-name-part><tp:taxon-name-part taxon-name-part-type="species" reg="socal">socal</tp:taxon-name-part></tp:taxon-name></italic> sp. nov. individuals were encountered during the day in a California live oak woodland habitat surrounded by chaparral shrubland (Fig. <xref ref-type="fig" rid="F5">5</xref>). One female individual was found beneath a dead oak log, and the others were encountered beneath the humus layer and embedded within the underlying soil matrix (Suppl. material <xref ref-type="supplementary-material" rid="S8">8</xref>: figs S28–S31). Co-occurring dominant flora included California live-oak (<italic><tp:taxon-name><tp:taxon-name-part taxon-name-part-type="genus" reg="Quercus">Quercus</tp:taxon-name-part><tp:taxon-name-part taxon-name-part-type="species" reg="agrifolia">agrifolia</tp:taxon-name-part></tp:taxon-name></italic>), California sagebrush (<italic><tp:taxon-name><tp:taxon-name-part taxon-name-part-type="genus" reg="Artemisia">Artemisia</tp:taxon-name-part><tp:taxon-name-part taxon-name-part-type="species" reg="californica">californica</tp:taxon-name-part></tp:taxon-name></italic>), California broom (<italic><tp:taxon-name><tp:taxon-name-part taxon-name-part-type="genus" reg="Acmispon">Acmispon</tp:taxon-name-part><tp:taxon-name-part taxon-name-part-type="species" reg="glaber">glaber</tp:taxon-name-part></tp:taxon-name></italic>), hollyleaf redberry (<italic><tp:taxon-name><tp:taxon-name-part taxon-name-part-type="genus" reg="Rhamnus">Rhamnus</tp:taxon-name-part><tp:taxon-name-part taxon-name-part-type="species" reg="ilicifolia">ilicifolia</tp:taxon-name-part></tp:taxon-name></italic>), Pacific poison-oak (<italic><tp:taxon-name><tp:taxon-name-part taxon-name-part-type="genus" reg="Toxicodendron">Toxicodendron</tp:taxon-name-part><tp:taxon-name-part taxon-name-part-type="species" reg="diversilobum">diversilobum</tp:taxon-name-part></tp:taxon-name></italic>), and Coastal cholla (<italic><tp:taxon-name><tp:taxon-name-part taxon-name-part-type="genus" reg="Cylindropuntia">Cylindropuntia</tp:taxon-name-part><tp:taxon-name-part taxon-name-part-type="species" reg="prolifera">prolifera</tp:taxon-name-part></tp:taxon-name></italic>). Other invertebrates encountered included centipedes (<italic><tp:taxon-name><tp:taxon-name-part taxon-name-part-type="genus" reg="Arenophilus">Arenophilus</tp:taxon-name-part><tp:taxon-name-part taxon-name-part-type="species" reg="iugans">iugans</tp:taxon-name-part></tp:taxon-name></italic> Chamberlin, 1944, <italic><tp:taxon-name><tp:taxon-name-part taxon-name-part-type="genus" reg="Taiyuna">Taiyuna</tp:taxon-name-part><tp:taxon-name-part taxon-name-part-type="species" reg="isantus">isantus</tp:taxon-name-part></tp:taxon-name></italic> (Chamberlin, 1909), <italic><tp:taxon-name><tp:taxon-name-part taxon-name-part-type="genus" reg="Oabius">Oabius</tp:taxon-name-part></tp:taxon-name></italic> Chamberlin, 1916), beetles (<italic><tp:taxon-name><tp:taxon-name-part taxon-name-part-type="genus" reg="Eleodes">Eleodes</tp:taxon-name-part><tp:taxon-name-part taxon-name-part-type="species" reg="osculans">osculans</tp:taxon-name-part></tp:taxon-name></italic>, <italic><tp:taxon-name><tp:taxon-name-part taxon-name-part-type="genus" reg="Apsena">Apsena</tp:taxon-name-part></tp:taxon-name></italic> sp.), and arachnids (<italic><tp:taxon-name><tp:taxon-name-part taxon-name-part-type="genus" reg="Hubbardia">Hubbardia</tp:taxon-name-part></tp:taxon-name></italic> sp., <italic><tp:taxon-name><tp:taxon-name-part taxon-name-part-type="genus" reg="Cicurina">Cicurina</tp:taxon-name-part></tp:taxon-name></italic> sp.). Between the collection of the type material by PEM in 2018 and nontype material by MCB in 2022, the Silverado fire (26 October–7 November 2020) burned ca. 12,500 acres including portions of Whiting Ranch Wilderness Park. The impact of this fire on the <italic><tp:taxon-name><tp:taxon-name-part taxon-name-part-type="genus" reg="Illacme">I.</tp:taxon-name-part><tp:taxon-name-part taxon-name-part-type="species" reg="socal">socal</tp:taxon-name-part></tp:taxon-name></italic> sp. nov. population remains unclear, but given their efficient burrowing locomotion (see behavior below), this species likely minimizes fire risk by staying in deeper soils with higher soil moisture.</p><fig id="F5" position="float" orientation="portrait"><object-id xmlns:xlink="http://www.w3.org/1999/xlink" content-type="doi" xlink:type="simple">10.3897/zookeys.1167.102537.figure5</object-id><object-id xmlns:xlink="http://www.w3.org/1999/xlink" content-type="arpha" xlink:type="simple">DC96D43E-451F-577E-984E-BE8C53AD19B2</object-id><label>Figure 5.</label><caption><p>Habitat of <italic><tp:taxon-name><tp:taxon-name-part taxon-name-part-type="genus" reg="Illacme">Illacme</tp:taxon-name-part><tp:taxon-name-part taxon-name-part-type="species" reg="socal">socal</tp:taxon-name-part></tp:taxon-name></italic> sp. nov. Whiting Ranch Wilderness Park, Orange County, California <bold>A</bold> California live oak woodland habitat surrounded by chaparral shrubland <bold>B</bold> close up of oak woodland habitat <bold>C</bold> type locality beneath oak canopy <bold>D</bold><abbrev xmlns:xlink="http://www.w3.org/1999/xlink" xlink:title="anchor-shaped, posteriorly projecting spines" id="ABBRID0ET2AI" xlink:type="simple">an</abbrev><italic><tp:taxon-name><tp:taxon-name-part taxon-name-part-type="genus" reg="Illacme">I.</tp:taxon-name-part><tp:taxon-name-part taxon-name-part-type="species" reg="socal">socal</tp:taxon-name-part></tp:taxon-name></italic> sp. nov. individual (center) encountered beneath the humus layer and embedded within the underlying soil matrix.</p></caption><graphic xmlns:xlink="http://www.w3.org/1999/xlink" xlink:href="zookeys-1167-265_article-102537__-g005.jpg" position="float" orientation="portrait" xlink:type="simple" id="oo_866970.jpg"><uri content-type="original_file" xlink:type="simple">https://binary.pensoft.net/fig/866970</uri></graphic></fig></tp:treatment-sec><tp:treatment-sec sec-type="Behavior" id="SECID0EH3AI"><title>Behavior.</title><p>When uncovered, individuals were observed spiraling downward into the soil cavity via a corkscrew-like pattern. Filmed in the laboratory, and within the soil from its microhabitat, the burrowing locomotion of a female <italic><tp:taxon-name><tp:taxon-name-part taxon-name-part-type="genus" reg="Illacme">I.</tp:taxon-name-part><tp:taxon-name-part taxon-name-part-type="species" reg="socal">socal</tp:taxon-name-part></tp:taxon-name></italic> sp. nov. was slow (100 µm/s), undulatory, and continuous (MPE04624, Suppl. material <xref ref-type="supplementary-material" rid="S12">12</xref>: <ext-link xmlns:xlink="http://www.w3.org/1999/xlink" xlink:href="https://vimeo.com/823446011?share=copy" ext-link-type="uri" xlink:type="simple">https://vimeo.com/823446011?share=copy</ext-link>). The sinuous locomotory movement of the millipede appeared to follow a path of low resistance and track the topography within the soil matrix. While burrowing, a single orientation was not continually maintained, and the individual repeatedly turned and continued motion several times in different planes. While passing through a narrow junction, <italic><tp:taxon-name><tp:taxon-name-part taxon-name-part-type="genus" reg="Illacme">I.</tp:taxon-name-part><tp:taxon-name-part taxon-name-part-type="species" reg="socal">socal</tp:taxon-name-part></tp:taxon-name></italic> sp. nov. appeared to squeeze through the crevice by reduction of its body height by ca. 1/2 (Suppl. material <xref ref-type="supplementary-material" rid="S12">12</xref>: <ext-link xmlns:xlink="http://www.w3.org/1999/xlink" xlink:href="https://vimeo.com/823446011?share=copy" ext-link-type="uri" xlink:type="simple">https://vimeo.com/823446011?share=copy</ext-link>, at 34 s). After squeezing into the interstice, and through cephalic nodding and dorso-ventral arching of the trunk, the millipede forcibly enlarged the interstice. The body rings did not appear to telescope into one another while passing through narrow junctions. Moving within the soil matrix, the millipede appeared to be positively thigmotactic to contact with the soil. The millipede appeared to navigate by aid of its large antennae, and detection of interstitial voids seemed to be mediated by these appendages. The antennae moved rapidly, and the left and right antennae, each equally and continually, tapped on the soil grains. As it walked, the millipede was observed asymmetrically extending one antenna into the soil lacunae ahead as if the sole appendage was used as a probe by the blind millipede to survey ahead of itself in the confined subterranean space (Suppl. material <xref ref-type="supplementary-material" rid="S12">12</xref>: <ext-link xmlns:xlink="http://www.w3.org/1999/xlink" xlink:href="https://vimeo.com/823446011?share=copy" ext-link-type="uri" xlink:type="simple">https://vimeo.com/823446011?share=copy</ext-link>, at 30 s).</p></tp:treatment-sec><tp:treatment-sec sec-type="distribution" id="SECID0E54AI"><title>Distribution.</title><p>Only known from its type locality at Whiting Ranch Wilderness Park. An observation by CL from Los Angeles County at Eaton Canyon Natural Area in Pasadena, California, appears consistent with <italic><tp:taxon-name><tp:taxon-name-part taxon-name-part-type="genus" reg="Illacme">I.</tp:taxon-name-part><tp:taxon-name-part taxon-name-part-type="species" reg="socal">socal</tp:taxon-name-part></tp:taxon-name></italic> sp. nov. in morphological features. This millipede, a juvenile and of uncertain species identity due to lack of species-diagnostic gonopods, was observed on 10 February 2021; iNaturalist, observation: 69384055.</p></tp:treatment-sec><tp:treatment-sec sec-type="etymology" id="SECID0EP5AI"><title>Etymology.</title><p>The species name refers to its type locality in Southern California, commonly shortened to SoCal.</p></tp:treatment-sec><tp:treatment-sec><!--Section generated to contain objects referenced in tp:taxon-treatment.--><supplementary-material xmlns:xlink="http://www.w3.org/1999/xlink" id="S1" position="float" orientation="portrait" xlink:type="simple"><object-id content-type="doi" xlink:type="simple">10.3897/zookeys.1167.102537.suppl1</object-id><object-id content-type="arpha" xlink:type="simple">ED61CCAD-414B-5D24-B7B2-01AA1D79208C</object-id><label>Supplementary material 1</label><caption><p><italic><tp:taxon-name><tp:taxon-name-part taxon-name-part-type="genus" reg="Illacme">Illacme</tp:taxon-name-part><tp:taxon-name-part taxon-name-part-type="species" reg="socal">socal</tp:taxon-name-part></tp:taxon-name></italic> sp. nov. Scanning electron micrographs S1–S4</p></caption><statement content-type="dataType"><label>Data type</label><p>figures (JPG images)</p></statement><statement content-type="notes"><label>Explanation note</label><p><bold>fig. S1.</bold> head, anterior rings of ♂ holotype, lateral view (MPE04621). <bold>fig. S2.</bold><italic>ibid</italic>. ♂ holotype, dorsal view (MPE04621). <bold>fig. S3.</bold> left antenna of ♂ holotype, anterior view (MPE04621). <bold>fig. S4.</bold> right antenna of ♀ paratype, dorsal view (MPE04622). Scale bars: 300 µm (<bold>S1, S2</bold>); 200 µm (<bold>S3</bold>); 100 µm (<bold>S4</bold>).</p></statement><media xlink:href="zookeys-1167-265_article-102537__-s001.jpg" mimetype="image" mime-subtype="jpeg" position="float" orientation="portrait" xlink:type="simple" id="oo_866984.jpg"><uri content-type="original_file" xlink:type="simple">https://binary.pensoft.net/file/866984</uri></media><permissions><license xlink:type="simple"><license-p>This dataset is made available under the Open Database License (http://opendatacommons.org/licenses/odbl/1.0/). The Open Database License (ODbL) is a license agreement intended to allow users to freely share, modify, and use this Dataset while maintaining this same freedom for others, provided that the original source and author(s) are credited.</license-p></license></permissions><attrib specific-use="authors">Paul E. Marek, Charity L. Hall, Cedric Lee, James Bailey, Matt C. Berger, Matt T. Kasson, William Shear</attrib></supplementary-material><supplementary-material xmlns:xlink="http://www.w3.org/1999/xlink" id="S2" position="float" orientation="portrait" xlink:type="simple"><object-id content-type="doi" xlink:type="simple">10.3897/zookeys.1167.102537.suppl2</object-id><object-id content-type="arpha" xlink:type="simple">39B04466-206B-51F2-8008-4116DBC725CA</object-id><label>Supplementary material 2</label><caption><p><italic><tp:taxon-name><tp:taxon-name-part taxon-name-part-type="genus" reg="Illacme">Illacme</tp:taxon-name-part><tp:taxon-name-part taxon-name-part-type="species" reg="socal">socal</tp:taxon-name-part></tp:taxon-name></italic> sp. nov. Scanning electron micrographs S5–S8</p></caption><statement content-type="dataType"><label>Data type</label><p>figures (JPG images)</p></statement><statement content-type="notes"><label>Explanation note</label><p><bold>fig. S5.</bold> left antenna of ♂ holotype, anterior view (MPE04621). <bold>fig. S6.</bold> right antenna of ♀ paratype, apical view (MPE04976). <bold>fig. S7.</bold><italic>ibid</italic>. ♀ paratype, apical view (MPE04622). <bold>fig. S8.</bold><italic>ibid</italic>. ♀ paratype, apical view (MPE04622). Abbreviations: <bold>as</bold>, apical cones; <bold>b2</bold>, small basiconic sensillum; <bold>b3</bold>, spiniform basiconic sensillum; <bold>cs</bold>, chaetiform sensillum; <bold>ts</bold>, trichoid sensillum. Scale bars: 100 µm (<bold>S5</bold>); 50 µm (<bold>S6, S7</bold>); 20 µm (<bold>S8</bold>).</p></statement><media xlink:href="zookeys-1167-265_article-102537__-s002.jpg" mimetype="image" mime-subtype="jpeg" position="float" orientation="portrait" xlink:type="simple" id="oo_866985.jpg"><uri content-type="original_file" xlink:type="simple">https://binary.pensoft.net/file/866985</uri></media><permissions><license xlink:type="simple"><license-p>This dataset is made available under the Open Database License (http://opendatacommons.org/licenses/odbl/1.0/). The Open Database License (ODbL) is a license agreement intended to allow users to freely share, modify, and use this Dataset while maintaining this same freedom for others, provided that the original source and author(s) are credited.</license-p></license></permissions><attrib specific-use="authors">Paul E. Marek, Charity L. Hall, Cedric Lee, James Bailey, Matt C. Berger, Matt T. Kasson, William Shear</attrib></supplementary-material><supplementary-material xmlns:xlink="http://www.w3.org/1999/xlink" id="S3" position="float" orientation="portrait" xlink:type="simple"><object-id content-type="doi" xlink:type="simple">10.3897/zookeys.1167.102537.suppl3</object-id><object-id content-type="arpha" xlink:type="simple">B23E96E9-AEED-5043-BA73-355406F9D9FF</object-id><label>Supplementary material 3</label><caption><p><italic><tp:taxon-name><tp:taxon-name-part taxon-name-part-type="genus" reg="Illacme">Illacme</tp:taxon-name-part><tp:taxon-name-part taxon-name-part-type="species" reg="socal">socal</tp:taxon-name-part></tp:taxon-name></italic> sp. nov. Scanning electron micrographs S9–S12</p></caption><statement content-type="dataType"><label>Data type</label><p>figures (JPG images)</p></statement><statement content-type="notes"><label>Explanation note</label><p><bold>fig. S9.</bold> labrum of ♀ paratype, dorsal view (MPE04625). <bold>fig. S10.</bold> gnathochilarium of ♀ paratype, ventral view (MPE04976). <bold>fig. S11.</bold> mandible of ♂ paratype, lateral view (medially sectioned with left side of head removed), gnathochilarium at top (MPE04971). <bold>fig. S12.</bold><italic>ibid</italic>. ♂ paratype, lateral view, gnathochilarium at top (MPE04971). Scale bars: 50 µm (<bold>S9, S12</bold>); 200 µm (<bold>S10</bold>); 100 µm (<bold>S11</bold>). Abbreviations: <bold><abbrev xlink:title="cardines" id="ABBRID0E51CI" xlink:type="simple">cd</abbrev></bold>, cardo; <bold>ip</bold>, inner palps; <bold><abbrev xlink:title="lamellae linguales" id="ABBRID0EF2CI" xlink:type="simple">ll</abbrev></bold>, lamellae linguales; <bold>lp</bold>, palps of lamellae linguales; <bold>md</bold>, mandible; <abbrev xlink:title="mentum" id="ABBRID0EN2CI" xlink:type="simple">me</abbrev>, mentum; <bold>op</bold>, outer palps; <bold><abbrev xlink:title="postmentum" id="ABBRID0EU2CI" xlink:type="simple">pm</abbrev></bold>, postmentum; <bold><abbrev xlink:title="stipes" id="ABBRID0EZ2CI" xlink:type="simple">st</abbrev></bold>, stipes; <bold>to</bold>, anteromedial tooth-lined orifice on labrum.</p></statement><media xlink:href="zookeys-1167-265_article-102537__-s003.jpg" mimetype="image" mime-subtype="jpeg" position="float" orientation="portrait" xlink:type="simple" id="oo_866986.jpg"><uri content-type="original_file" xlink:type="simple">https://binary.pensoft.net/file/866986</uri></media><permissions><license xlink:type="simple"><license-p>This dataset is made available under the Open Database License (http://opendatacommons.org/licenses/odbl/1.0/). The Open Database License (ODbL) is a license agreement intended to allow users to freely share, modify, and use this Dataset while maintaining this same freedom for others, provided that the original source and author(s) are credited.</license-p></license></permissions><attrib specific-use="authors">Paul E. Marek, Charity L. Hall, Cedric Lee, James Bailey, Matt C. Berger, Matt T. Kasson, William Shear</attrib></supplementary-material><supplementary-material xmlns:xlink="http://www.w3.org/1999/xlink" id="S4" position="float" orientation="portrait" xlink:type="simple"><object-id content-type="doi" xlink:type="simple">10.3897/zookeys.1167.102537.suppl4</object-id><object-id content-type="arpha" xlink:type="simple">9A80A928-F785-57BA-A948-2BDCB1064C0F</object-id><label>Supplementary material 4</label><caption><p><italic><tp:taxon-name><tp:taxon-name-part taxon-name-part-type="genus" reg="Illacme">Illacme</tp:taxon-name-part><tp:taxon-name-part taxon-name-part-type="species" reg="socal">socal</tp:taxon-name-part></tp:taxon-name></italic> sp. nov. Scanning electron micrographs S13–S16</p></caption><statement content-type="dataType"><label>Data type</label><p>figures (JPG images)</p></statement><statement content-type="notes"><label>Explanation note</label><p><bold>fig. S13.</bold> medial cross section of head of ♂ paratype, apical view with gnathochilarium at top (MPE04971). <bold>fig. S14.</bold><italic>ibid</italic>. ♂ paratype, apical view (MPE04971). <bold>fig. S15.</bold> medial cross section of head of ♂ paratype, apical view with labrum at top (MPE04971). <bold>fig. S16.</bold><italic>ibid</italic>., apical view ♂ paratype (MPE04971). Scale bars: 20 µm (<bold>S13</bold>); 10 µm (<bold>S14</bold>); 100 µm (<bold>S15</bold>); 40 µm (<bold>S16</bold>). Abbreviations: <bold>et</bold>, external teeth; <bold>fl</bold>, fringed lob (spatula); <bold>md</bold>, mandible; <bold>pl</bold>, pectinate lamella; <bold><abbrev xlink:title="Shelf-like carina projecting dorsally from labrum-epistome margin" id="ABBRID0EC5CI" xlink:type="simple">sh</abbrev></bold>, shelf-like carina projecting dorsally from labrum-epistome margin; <bold>to</bold>, anteromedial tooth-lined orifice on labrum.</p></statement><media xlink:href="zookeys-1167-265_article-102537__-s004.jpg" mimetype="image" mime-subtype="jpeg" position="float" orientation="portrait" xlink:type="simple" id="oo_866987.jpg"><uri content-type="original_file" xlink:type="simple">https://binary.pensoft.net/file/866987</uri></media><permissions><license xlink:type="simple"><license-p>This dataset is made available under the Open Database License (http://opendatacommons.org/licenses/odbl/1.0/). The Open Database License (ODbL) is a license agreement intended to allow users to freely share, modify, and use this Dataset while maintaining this same freedom for others, provided that the original source and author(s) are credited.</license-p></license></permissions><attrib specific-use="authors">Paul E. Marek, Charity L. Hall, Cedric Lee, James Bailey, Matt C. Berger, Matt T. Kasson, William Shear</attrib></supplementary-material><supplementary-material xmlns:xlink="http://www.w3.org/1999/xlink" id="S5" position="float" orientation="portrait" xlink:type="simple"><object-id content-type="doi" xlink:type="simple">10.3897/zookeys.1167.102537.suppl5</object-id><object-id content-type="arpha" xlink:type="simple">CA0C068B-E99B-5379-8BB7-9836FDD26AF4</object-id><label>Supplementary material 5</label><caption><p><italic><tp:taxon-name><tp:taxon-name-part taxon-name-part-type="genus" reg="Illacme">Illacme</tp:taxon-name-part><tp:taxon-name-part taxon-name-part-type="species" reg="socal">socal</tp:taxon-name-part></tp:taxon-name></italic> sp. nov. Scanning electron micrographs S17–S20</p></caption><statement content-type="dataType"><label>Data type</label><p>figures (JPG images)</p></statement><statement content-type="notes"><label>Explanation note</label><p><bold>fig. S17.</bold> mid trunk rings of ♀ paratype, dorsal view (MPE04625). <bold>fig. S18.</bold> posterior most rings and telson of ♂ holotype, left lateral view (MPE04621). <bold>fig. S19.</bold><italic>ibid</italic>. ♀ paratype, dorsal view (MPE04625). <bold>fig. S20.</bold> ozopore of ♀ paratype, left lateral view (MPE04622). Scale bars: 500 µm (<bold>S17–S19</bold>); 50 µm (<bold>S20</bold>). Abbreviations: <bold><abbrev xlink:title="anchor-shaped, posteriorly projecting spines" id="ABBRID0E46CI" xlink:type="simple">an</abbrev></bold>, anchor-shaped, posteriorly projecting spines; <bold>es</bold>, eversible sac; <bold>rd</bold>, sternal midline triangular ridge; <bold>sp</bold>, 2 large backwards projecting spines; <bold><abbrev xlink:title="Tubercles" id="ABBRID0EIADI" xlink:type="simple">tb</abbrev></bold>, protuberant button-shaped tubercles; <bold><abbrev xlink:title="anterior tubercles flush" id="ABBRID0ENADI" xlink:type="simple">tf</abbrev></bold>, flush tubercles.</p></statement><media xlink:href="zookeys-1167-265_article-102537__-s005.jpg" mimetype="image" mime-subtype="jpeg" position="float" orientation="portrait" xlink:type="simple" id="oo_866988.jpg"><uri content-type="original_file" xlink:type="simple">https://binary.pensoft.net/file/866988</uri></media><permissions><license xlink:type="simple"><license-p>This dataset is made available under the Open Database License (http://opendatacommons.org/licenses/odbl/1.0/). The Open Database License (ODbL) is a license agreement intended to allow users to freely share, modify, and use this Dataset while maintaining this same freedom for others, provided that the original source and author(s) are credited.</license-p></license></permissions><attrib specific-use="authors">Paul E. Marek, Charity L. Hall, Cedric Lee, James Bailey, Matt C. Berger, Matt T. Kasson, William Shear</attrib></supplementary-material><supplementary-material xmlns:xlink="http://www.w3.org/1999/xlink" id="S6" position="float" orientation="portrait" xlink:type="simple"><object-id content-type="doi" xlink:type="simple">10.3897/zookeys.1167.102537.suppl6</object-id><object-id content-type="arpha" xlink:type="simple">A7618A44-BB52-53DD-B111-B45B2A98C156</object-id><label>Supplementary material 6</label><caption><p><italic><tp:taxon-name><tp:taxon-name-part taxon-name-part-type="genus" reg="Illacme">Illacme</tp:taxon-name-part><tp:taxon-name-part taxon-name-part-type="species" reg="socal">socal</tp:taxon-name-part></tp:taxon-name></italic> sp. nov. Scanning electron micrographs S21–S24</p></caption><statement content-type="dataType"><label>Data type</label><p>figures (JPG images)</p></statement><statement content-type="notes"><label>Explanation note</label><p><bold>fig. S21.</bold> posterior most rings and telson of ♂ holotype, ventral view (MPE04621). <bold>fig. S22.</bold>ibid. ♀ paratype, oblique view (MPE04622). <bold>fig. S23.</bold> gonopods (9<sup>th</sup> and 10<sup>th</sup> leg pairs) of ♂ holotype, ventral view (MPE04621). <bold>fig. S24.</bold><italic>ibid</italic>. ♂ holotype (MPE04621). Scale bars: 300 µm (<bold>S21, S22</bold>); 100 µm (<bold>S23</bold>); 50 µm (<bold>S24</bold>).</p></statement><media xlink:href="zookeys-1167-265_article-102537__-s006.jpg" mimetype="image" mime-subtype="jpeg" position="float" orientation="portrait" xlink:type="simple" id="oo_866989.jpg"><uri content-type="original_file" xlink:type="simple">https://binary.pensoft.net/file/866989</uri></media><permissions><license xlink:type="simple"><license-p>This dataset is made available under the Open Database License (http://opendatacommons.org/licenses/odbl/1.0/). The Open Database License (ODbL) is a license agreement intended to allow users to freely share, modify, and use this Dataset while maintaining this same freedom for others, provided that the original source and author(s) are credited.</license-p></license></permissions><attrib specific-use="authors">Paul E. Marek, Charity L. Hall, Cedric Lee, James Bailey, Matt C. Berger, Matt T. Kasson, William Shear</attrib></supplementary-material><supplementary-material xmlns:xlink="http://www.w3.org/1999/xlink" id="S7" position="float" orientation="portrait" xlink:type="simple"><object-id content-type="doi" xlink:type="simple">10.3897/zookeys.1167.102537.suppl7</object-id><object-id content-type="arpha" xlink:type="simple">269F459F-51E5-5927-A2B8-EE729C205198</object-id><label>Supplementary material 7</label><caption><p><italic><tp:taxon-name><tp:taxon-name-part taxon-name-part-type="genus" reg="Illacme">Illacme</tp:taxon-name-part><tp:taxon-name-part taxon-name-part-type="species" reg="socal">socal</tp:taxon-name-part></tp:taxon-name></italic> sp. nov. Scanning electron micrographs S25–S27</p></caption><statement content-type="dataType"><label>Data type</label><p>figures (JPG images)</p></statement><statement content-type="notes"><label>Explanation note</label><p><bold>fig. S25.</bold> gonopods (9<sup>th</sup> and 10<sup>th</sup> leg pairs) of ♂ holotype, ventral view (MPE04621), ♂ holotype (MPE04621). <bold>fig. S26.</bold><italic>ibid</italic>. ♂ holotype (MPE04621). <bold>fig. S27.</bold><italic>ibid</italic>. ♂ holotype (MPE04621). Scale bars: 50 µm (<bold>S25–S27</bold>). Abbreviations: <bold>i–v</bold>, styliform articles of the posterior gonopodal apex (podomere 7).</p></statement><media xlink:href="zookeys-1167-265_article-102537__-s007.jpg" mimetype="image" mime-subtype="jpeg" position="float" orientation="portrait" xlink:type="simple" id="oo_866990.jpg"><uri content-type="original_file" xlink:type="simple">https://binary.pensoft.net/file/866990</uri></media><permissions><license xlink:type="simple"><license-p>This dataset is made available under the Open Database License (http://opendatacommons.org/licenses/odbl/1.0/). The Open Database License (ODbL) is a license agreement intended to allow users to freely share, modify, and use this Dataset while maintaining this same freedom for others, provided that the original source and author(s) are credited.</license-p></license></permissions><attrib specific-use="authors">Paul E. Marek, Charity L. Hall, Cedric Lee, James Bailey, Matt C. Berger, Matt T. Kasson, William Shear</attrib></supplementary-material><supplementary-material xmlns:xlink="http://www.w3.org/1999/xlink" id="S8" position="float" orientation="portrait" xlink:type="simple"><object-id content-type="doi" xlink:type="simple">10.3897/zookeys.1167.102537.suppl8</object-id><object-id content-type="arpha" xlink:type="simple">1654C4A9-8823-5BCD-983F-206240AF5BEF</object-id><label>Supplementary material 8</label><caption><p>Habitat of <italic><tp:taxon-name><tp:taxon-name-part taxon-name-part-type="genus" reg="Illacme">Illacme</tp:taxon-name-part><tp:taxon-name-part taxon-name-part-type="species" reg="socal">socal</tp:taxon-name-part></tp:taxon-name></italic> sp. nov. Whiting Ranch Wilderness Park, Orange County, California</p></caption><statement content-type="dataType"><label>Data type</label><p>figures (JPG images)</p></statement><statement content-type="notes"><label>Explanation note</label><p><bold>fig. S28</bold>, fallen oak at type locality from under which specimens were encountered from under dead leaves and in soil. <bold>fig. S29</bold>, close up soil microhabitat with CLH for scale. <bold>fig. S30</bold>, close up of soil grain structure. <bold>fig. S31</bold>, <abbrev xlink:title="anchor-shaped, posteriorly projecting spines" id="ABBRID0ERFDI" xlink:type="simple">an</abbrev><italic><tp:taxon-name><tp:taxon-name-part taxon-name-part-type="genus" reg="Illacme">I.</tp:taxon-name-part><tp:taxon-name-part taxon-name-part-type="species" reg="socal">socal</tp:taxon-name-part></tp:taxon-name></italic> individual (MPE04622) encountered beneath <abbrev xlink:title="anchor-shaped, posteriorly projecting spines" id="ABBRID0EAGDI" xlink:type="simple">an</abbrev> oak log and embedded within the humus layer.</p></statement><media xlink:href="zookeys-1167-265_article-102537__-s008.jpg" mimetype="image" mime-subtype="jpeg" position="float" orientation="portrait" xlink:type="simple" id="oo_866991.jpg"><uri content-type="original_file" xlink:type="simple">https://binary.pensoft.net/file/866991</uri></media><permissions><license xlink:type="simple"><license-p>This dataset is made available under the Open Database License (http://opendatacommons.org/licenses/odbl/1.0/). The Open Database License (ODbL) is a license agreement intended to allow users to freely share, modify, and use this Dataset while maintaining this same freedom for others, provided that the original source and author(s) are credited.</license-p></license></permissions><attrib specific-use="authors">Paul E. Marek, Charity L. Hall, Cedric Lee, James Bailey, Matt C. Berger, Matt T. Kasson, William Shear</attrib></supplementary-material><supplementary-material xmlns:xlink="http://www.w3.org/1999/xlink" id="S9" position="float" orientation="portrait" xlink:type="simple"><object-id content-type="doi" xlink:type="simple">10.3897/zookeys.1167.102537.suppl9</object-id><object-id content-type="arpha" xlink:type="simple">09072F1A-6CE3-5F8E-9763-316FA4D44CAA</object-id><label>Supplementary material 9</label><caption><p><italic><tp:taxon-name><tp:taxon-name-part taxon-name-part-type="genus" reg="Illacme">Illacme</tp:taxon-name-part><tp:taxon-name-part taxon-name-part-type="species" reg="socal">socal</tp:taxon-name-part></tp:taxon-name></italic> sp. nov. live habitus photographs S32–S35</p></caption><statement content-type="dataType"><label>Data type</label><p>figures (JPG images)</p></statement><statement content-type="notes"><label>Explanation note</label><p><bold>figs S32–S35</bold> ♂ holotype (MPE04621). (Note: moss species not indigenous to its habitat). Abbreviation: <bold>ex</bold>, translucent silk-like exudate.</p></statement><media xlink:href="zookeys-1167-265_article-102537__-s009.jpg" mimetype="image" mime-subtype="jpeg" position="float" orientation="portrait" xlink:type="simple" id="oo_866992.jpg"><uri content-type="original_file" xlink:type="simple">https://binary.pensoft.net/file/866992</uri></media><permissions><license xlink:type="simple"><license-p>This dataset is made available under the Open Database License (http://opendatacommons.org/licenses/odbl/1.0/). The Open Database License (ODbL) is a license agreement intended to allow users to freely share, modify, and use this Dataset while maintaining this same freedom for others, provided that the original source and author(s) are credited.</license-p></license></permissions><attrib specific-use="authors">Paul E. Marek, Charity L. Hall, Cedric Lee, James Bailey, Matt C. Berger, Matt T. Kasson, William Shear</attrib></supplementary-material><supplementary-material xmlns:xlink="http://www.w3.org/1999/xlink" id="S10" position="float" orientation="portrait" xlink:type="simple"><object-id content-type="doi" xlink:type="simple">10.3897/zookeys.1167.102537.suppl10</object-id><object-id content-type="arpha" xlink:type="simple">8299A7BF-CDFF-5B6A-9461-59584FBC5A20</object-id><label>Supplementary material 10</label><caption><p><italic><tp:taxon-name><tp:taxon-name-part taxon-name-part-type="genus" reg="Illacme">Illacme</tp:taxon-name-part><tp:taxon-name-part taxon-name-part-type="species" reg="socal">socal</tp:taxon-name-part></tp:taxon-name></italic> sp. nov. live habitus photographs S36–S38</p></caption><statement content-type="dataType"><label>Data type</label><p>figures (JPG images)</p></statement><statement content-type="notes"><label>Explanation note</label><p><bold>fig. S36</bold>, ♂ holotype (MPE04621, bottom) and ♀ paratype (MPE04622, top). <bold>figs S37, S38</bold>, ♀ paratype (MPE04622). (Note: moss species not indigenous to its habitat.).</p></statement><media xlink:href="zookeys-1167-265_article-102537__-s010.jpg" mimetype="image" mime-subtype="jpeg" position="float" orientation="portrait" xlink:type="simple" id="oo_866993.jpg"><uri content-type="original_file" xlink:type="simple">https://binary.pensoft.net/file/866993</uri></media><permissions><license xlink:type="simple"><license-p>This dataset is made available under the Open Database License (http://opendatacommons.org/licenses/odbl/1.0/). The Open Database License (ODbL) is a license agreement intended to allow users to freely share, modify, and use this Dataset while maintaining this same freedom for others, provided that the original source and author(s) are credited.</license-p></license></permissions><attrib specific-use="authors">Paul E. Marek, Charity L. Hall, Cedric Lee, James Bailey, Matt C. Berger, Matt T. Kasson, William Shear</attrib></supplementary-material><supplementary-material xmlns:xlink="http://www.w3.org/1999/xlink" id="S11" position="float" orientation="portrait" xlink:type="simple"><object-id content-type="doi" xlink:type="simple">10.3897/zookeys.1167.102537.suppl11</object-id><object-id content-type="arpha" xlink:type="simple">B7861A72-4556-5E9D-A081-046506638DC4</object-id><label>Supplementary material 11</label><caption><p><italic><tp:taxon-name><tp:taxon-name-part taxon-name-part-type="genus" reg="Illacme">Illacme</tp:taxon-name-part><tp:taxon-name-part taxon-name-part-type="species" reg="socal">socal</tp:taxon-name-part></tp:taxon-name></italic> sp. nov. live habitus photographs S39–S42</p></caption><statement content-type="dataType"><label>Data type</label><p>figures (JPG images)</p></statement><statement content-type="notes"><label>Explanation note</label><p>♀ paratype (MPE04625).</p></statement><media xlink:href="zookeys-1167-265_article-102537__-s011.jpg" mimetype="image" mime-subtype="jpeg" position="float" orientation="portrait" xlink:type="simple" id="oo_866994.jpg"><uri content-type="original_file" xlink:type="simple">https://binary.pensoft.net/file/866994</uri></media><permissions><license xlink:type="simple"><license-p>This dataset is made available under the Open Database License (http://opendatacommons.org/licenses/odbl/1.0/). The Open Database License (ODbL) is a license agreement intended to allow users to freely share, modify, and use this Dataset while maintaining this same freedom for others, provided that the original source and author(s) are credited.</license-p></license></permissions><attrib specific-use="authors">Paul E. Marek, Charity L. Hall, Cedric Lee, James Bailey, Matt C. Berger, Matt T. Kasson, William Shear</attrib></supplementary-material><supplementary-material xmlns:xlink="http://www.w3.org/1999/xlink" id="S12" position="float" orientation="portrait" xlink:type="simple"><object-id content-type="doi" xlink:type="simple">10.3897/zookeys.1167.102537.suppl12</object-id><object-id content-type="arpha" xlink:type="simple">4BF676C8-56A1-5846-AB6F-3DBD62C951E0</object-id><label>Supplementary material 12</label><caption><p>Movie of a female <italic><tp:taxon-name><tp:taxon-name-part taxon-name-part-type="genus" reg="Illacme">Illacme</tp:taxon-name-part><tp:taxon-name-part taxon-name-part-type="species" reg="socal">socal</tp:taxon-name-part></tp:taxon-name></italic> sp. nov</p></caption><statement content-type="dataType"><label>Data type</label><p>video file</p></statement><statement content-type="notes"><label>Explanation note</label><p>♀ paratype (MPE04624) burrowing within the soil from its microhabitat. <ext-link xlink:href="https://vimeo.com/823446011?share=copy" ext-link-type="uri" xlink:type="simple">https://vimeo.com/823446011?share=copy</ext-link> (high resolution version deposited in the Dryad Data Repository at <ext-link xlink:href="10.5061/dryad.x95x69pq7" ext-link-type="doi" xlink:type="simple">https://doi.org/10.5061/dryad.x95x69pq7</ext-link>).</p></statement><media xlink:href="zookeys-1167-265_article-102537__-s012.mp4" mimetype="video" mime-subtype="mp4" position="float" orientation="portrait" xlink:type="simple" id="oo_866982.mp4"><uri content-type="original_file" xlink:type="simple">https://binary.pensoft.net/file/866982</uri></media><permissions><license xlink:type="simple"><license-p>This dataset is made available under the Open Database License (http://opendatacommons.org/licenses/odbl/1.0/). The Open Database License (ODbL) is a license agreement intended to allow users to freely share, modify, and use this Dataset while maintaining this same freedom for others, provided that the original source and author(s) are credited.</license-p></license></permissions><attrib specific-use="authors">Paul E. Marek, Charity L. Hall, Cedric Lee, James Bailey, Matt C. Berger, Matt T. Kasson, William Shear</attrib></supplementary-material></tp:treatment-sec><ref-list><ref id="B18"><mixed-citation xmlns:xlink="http://www.w3.org/1999/xlink" xlink:type="simple"><person-group><name name-style="western"><surname>Marek</surname><given-names>PE</given-names></name><name name-style="western"><surname>Buzatto</surname><given-names>BA</given-names></name><name name-style="western"><surname>Shear</surname><given-names>WA</given-names></name><name name-style="western"><surname>Means</surname><given-names>JC</given-names></name><name name-style="western"><surname>Black</surname><given-names>DG</given-names></name><name name-style="western"><surname>Harvey</surname><given-names>MS</given-names></name><name name-style="western"><surname>Rodriguez</surname><given-names>J</given-names></name></person-group> (<year>2021</year>) <article-title>The first true millipede—1306 legs long.</article-title><source>Scientific Reports</source><volume>11</volume>: <fpage>1</fpage>–<lpage>8</lpage>. <ext-link xlink:href="10.1038/s41598-021-02447-0" ext-link-type="doi" xlink:type="simple">https://doi.org/10.1038/s41598-021-02447-0</ext-link></mixed-citation></ref><ref id="B17"><mixed-citation xmlns:xlink="http://www.w3.org/1999/xlink" xlink:type="simple"><person-group><name name-style="western"><surname>Marek</surname><given-names>PE</given-names></name><name name-style="western"><surname>Krejca</surname><given-names>JK</given-names></name><name name-style="western"><surname>Shear</surname><given-names>WA</given-names></name></person-group> (<year>2016</year>) <article-title>A new species of <italic><tp:taxon-name><tp:taxon-name-part taxon-name-part-type="genus">Illacme</tp:taxon-name-part></tp:taxon-name></italic> Cook &amp; Loomis, 1928 from Sequoia National Park, California, with a world catalog of the <tp:taxon-name><tp:taxon-name-part taxon-name-part-type="family">Siphonorhinidae</tp:taxon-name-part></tp:taxon-name> (<tp:taxon-name><tp:taxon-name-part taxon-name-part-type="class">Diplopoda</tp:taxon-name-part></tp:taxon-name>, <tp:taxon-name><tp:taxon-name-part taxon-name-part-type="order">Siphonophorida</tp:taxon-name-part></tp:taxon-name>).</article-title><source>ZooKeys</source><volume>626</volume>: <fpage>1</fpage>–<lpage>43</lpage>. <ext-link xlink:href="10.3897/zookeys.626.9681" ext-link-type="doi" xlink:type="simple">https://doi.org/10.3897/zookeys.626.9681</ext-link></mixed-citation></ref></ref-list></tp:taxon-treatment>
